# Supplementary material for: The impact of human breast milk components on the infant metabolism
Source: PLoS One. 2018 Jun 1;13(6):e0197713. doi: 10.1371/journal.pone.0197713 (PMC5983411; doi:10.1371/journal.pone.0197713)
Supplement: S1 Table — Breast milk components were measured at month 1 or month 4. Spearman correlation (S) was performed to assess correlation. Correlations coefficients (R), P-values (P) and number of observation (N) are presented for S. Associations were calculated by linear regression models (LM) with the milk compound as independent variable, adjusted for infant sex, breastfeeding status at 4 blood withdrawal (exclusively BF yes/no), and the infant’s age at blood withdrawal. Random intercepts were modelled for batch number and study centre. Estimates (B), P-values (P) and number of observation (N) are presented for the LM. P-values of S and LM were further corrected for multiple testing using Bonferroni’s methods (Padj), this is by dividing the p-value with number of metabolites (n = 184). AA, amino acids; Carn, acylcarnitines; LPC, lysophosphatidylcholines; PC aa, diacyl-phosphatidylcholines; PC ae, acyl-alkyl-phosphatidylcholines SM, sphingomyelins. (XLSX) [file pone.0197713.s003.xlsx]

## Sheet: Tabelle1
Supplementary Table 1 Associations/Correlations between breast milk macronutrients (fat and protein) to infant serum metabolites at 4 months of age. Breast milk components were measured at month 1 or month 4. Spearman correlation (S) was performed to assess correlation. Correlations coefficients (R), P-values (P) and number of observation (N) are presented for S. Associations were calculated by l…
	BM PROTEIN																BM FAT
PROTEIN	Month 1								Month 4											Month 1							Month 4
Metabolite	Ns	Rs	Ps	Ps Adj	N	B LM	P LM	P LM Adj		Rs	Ps	Ps Adj	N	B LM	P LM	P LM Adj	Ns	Rs	Ps	Ps Adj	N	B LM	P LM	P LM Adj	Ns	Rs	Ps	Ps Adj	N	B LM	P LM	P LM Adj	Ps Adj
Ala	118	-0.111889	0.22771	1	118	-5.88576	0.951587	1	125	0.0848953	0.346539	1	125	68.3834	0.489515	1	118	0.0414682	0.655701	1	118	-14.8862	0.398116	1	125	0.039584	0.661177	1	125	7.61538	0.532707	1	1
Arg	118	0.0217529	0.815133	1	118	23.7055	0.301633	1	125	-0.0109843	0.903233	1	125	1.62412	0.950052	1	118	-0.168616	0.0679653	1	118	-4.5904	0.271398	1	125	0.0385559	0.669455	1	125	1.45894	0.648007	1	1
Asn	117	0.101272	0.277277	1	117	7.39718	0.0811776	1	125	0.0102999	0.909235	1	125	-4.17697	0.356803	1	117	0.100018	0.283297	1	117	0.693544	0.374672	1	125	0.0593	0.511238	1	125	0.289066	0.606281	1	1
Asp	117	0.0791019	0.396571	1	117	15.6457	0.0295513	1	124	-0.0691328	0.445495	1	124	-7.87755	0.405623	1	117	-0.0820165	0.379347	1	117	0.609073	0.645116	1	124	-0.01164	0.897905	1	124	0.120988	0.91854	1	1
Carn	136	-0.0268646	0.756214	1	136	-1.18202	0.783664	1	135	0.10908	0.207897	1	135	1.62552	0.73862	1	136	-0.0904161	0.295175	1	136	-0.778027	0.297041	1	136	-0.0619206	0.473908	1	136	0.00305141	0.996029	1	1
Carn.a.C10.0	135	0.0287567	0.740581	1	135	0.00717043	0.897475	1	135	0.163152	0.0586614	1	135	0.0813381	0.183531	1	135	-0.120826	0.162733	1	135	-0.0112848	0.235878	1	136	0.0058431	0.946173	1	136	-0.00494191	0.523348	1	1
Carn.a.C14.0	136	-0.0236911	0.78426	1	136	0.00021236	0.990342	1	135	0.138747	0.108521	1	135	0.00587956	0.759883	1	136	0.0149581	0.862778	1	136	-0.000614616	0.842896	1	136	-0.0395025	0.647958	1	136	0.000442757	0.854192	1	1
Carn.a.C14.1	136	0.0314458	0.716289	1	136	0.0159911	0.399591	1	135	0.153463	0.0755624	1	135	0.0207712	0.315352	1	136	-0.0672695	0.436492	1	136	-0.00272777	0.410302	1	136	0.0538364	0.533619	1	136	0.00179682	0.488827	1	1
Carn.a.C14.2	135	-0.0310668	0.720573	1	135	0.00115557	0.785197	1	134	0.0838163	0.335623	1	134	0.00346445	0.484107	1	135	0.000552862	0.994922	1	135	-2.08788e-05	0.977448	1	135	0.056339	0.51632	1	135	0.000613049	0.321537	1	1
Carn.a.C15.0	135	-0.0376534	0.664594	1	135	0.00597917	0.144826	1	135	0.0377057	0.664156	1	135	-0.00123513	0.787815	1	135	-0.0950752	0.27269	1	135	-0.00050442	0.486005	1	136	-0.0335542	0.698162	1	136	-0.000448463	0.437307	1	1
Carn.a.C16.0	136	-0.0248245	0.77421	1	136	-0.0178102	0.498548	1	135	0.121853	0.159162	1	135	0.00996286	0.748426	1	136	0.0557093	0.519458	1	136	0.000618394	0.894755	1	136	0.00207845	0.980841	1	136	0.00226989	0.559384	1	1
Carn.a.C16.1	135	-0.0686519	0.428839	1	135	-0.0084458	0.301419	1	133	0.0277276	0.751386	1	133	-0.00130139	0.884979	1	135	-0.0289603	0.73881	1	135	-6.34174e-05	0.964829	1	134	-0.0267128	0.759315	1	134	0.000790145	0.481665	1	1
Carn.a.C18.0	135	-0.111684	0.197183	1	135	-0.00490374	0.681645	1	134	0.130965	0.131468	1	134	0.012752	0.383849	1	135	0.0642562	0.45905	1	135	0.00204409	0.32855	1	135	0.060963	0.482434	1	135	0.00406664	0.0245522	1	1
Carn.a.C18.1	136	-0.0496895	0.565643	1	136	-0.0160243	0.691346	1	135	0.127476	0.140647	1	135	0.0145133	0.767134	1	136	-0.0295189	0.732995	1	136	0.00044742	0.950202	1	136	-0.0720378	0.404604	1	136	0.00262637	0.670056	1	1
Carn.a.C18.2	136	-0.0656951	0.447326	1	136	-0.0193254	0.395658	1	135	0.0729549	0.400405	1	135	-0.00961311	0.719915	1	136	0.0662381	0.443573	1	136	0.00261105	0.518168	1	136	0.0188376	0.827683	1	136	0.00139147	0.680372	1	1
Carn.a.C2.0	135	0.0291614	0.737063	1	135	-0.434432	0.41437	1	134	0.200721	0.0200469	1	134	0.481156	0.393811	1	135	0.00784089	0.928083	1	135	-0.0204686	0.828168	1	135	0.0347301	0.689233	1	135	-0.00102116	0.988613	1	1
Carn.a.C3.0	135	0.0257071	0.76726	1	135	0.00126455	0.985404	1	134	0.154459	0.0747564	1	134	0.140951	0.0507696	1	135	0.0568043	0.512856	1	135	-0.00445589	0.714581	1	135	0.0380606	0.66119	1	135	0.00953406	0.299729	1	1
Carn.a.C5.0	136	-0.138897	0.106815	1	136	-0.0628255	0.0170931	1	135	0.0506476	0.559641	1	135	0.0666748	0.0231747	1	136	0.00899734	0.917201	1	136	-0.00563418	0.227894	1	136	0.0812126	0.347266	1	136	0.00451398	0.224736	1	1
Carn.a.C8.1	135	0.164305	0.0568753	1	135	-0.00630217	0.801402	1	134	-0.0152269	0.861376	1	134	0.0511069	0.0521714	1	135	0.110851	0.200563	1	135	0.00351486	0.426455	1	135	0.0837945	0.333919	1	135	0.00856594	0.0092921	1	1
Carn.a.C9.0	129	0.0351065	0.692862	1	129	-0.00249432	0.830467	1	128	0.0188066	0.833119	1	128	0.00195091	0.892161	1	129	0.105787	0.232805	1	129	0.00244841	0.229375	1	129	0.0601932	0.49801	1	129	0.00179607	0.310837	1	1
Cit	117	0.016252	0.861931	1	117	-1.46817	0.627865	1	124	-0.00488	0.957101	1	124	3.30681	0.290587	1	117	-0.205925	0.0259183	1	117	-1.24388	0.0209226	1	124	-0.0958181	0.289774	1	124	-0.0638773	0.870465	1	1
Cys	72	0.0781324	0.514162	1	72	-0.0149266	0.861828	1	78	0.068836	0.549281	1	78	0.0390618	0.550811	1	72	-0.106831	0.371759	1	72	0.0101173	0.542794	1	78	-0.093493	0.415552	1	78	-0.0118498	0.1595	1	1
Gln	118	0.0526492	0.571243	1	118	35.4482	0.320595	1	125	0.0695037	0.441181	1	125	-52.2057	0.199558	1	118	0.127305	0.169516	1	118	10.6574	0.0982234	1	125	0.088489	0.326433	1	125	5.40667	0.282742	1	1
Glu	116	-0.213571	0.0213384	1	116	-28.6506	0.485582	1	123	0.0445835	0.624382	1	123	72.4951	0.115211	1	116	-0.10575	0.258563	1	116	-12.7778	0.0816462	1	123	-0.107131	0.238234	1	123	-3.88892	0.49803	1	1
Gly	118	-0.0712865	0.44302	1	118	3.37233	0.93036	1	125	0.0701994	0.436611	1	125	45.6744	0.23754	1	118	-0.0462591	0.618893	1	118	-7.5636	0.277327	1	125	0.0468465	0.603912	1	125	2.10791	0.660178	1	1
H1	135	0.0144635	0.867766	1	135	-355.655	0.514381	1	134	-0.0423006	0.627467	1	134	203.981	0.735148	1	135	-0.0712875	0.411288	1	135	-98.8541	0.303264	1	135	0.0564609	0.515411	1	135	31.8468	0.67667	1	1
His	118	-0.0676103	0.46695	1	118	4.53336	0.766018	1	125	0.153104	0.0882649	1	125	20.8483	0.151763	1	118	-0.0609135	0.512304	1	118	-3.88578	0.156287	1	125	0.0451988	0.616711	1	125	0.988902	0.583927	1	1
Ile	116	-0.0605643	0.518391	1	116	-0.773913	0.930611	1	124	0.148594	0.0995444	1	124	17.9817	0.0514626	1	116	-0.0794513	0.396554	1	116	-3.1958	0.0467046	1	124	-0.027369	0.762852	1	124	-0.238318	0.836769	1	1
Leu	118	-0.0619301	0.505276	1	118	10.581	0.663924	1	125	0.111799	0.214499	1	125	31.0935	0.200898	1	118	-0.0891876	0.33684	1	118	-9.18119	0.0343273	1	125	0.0519946	0.564705	1	125	1.5603	0.604568	1	1
Lys	117	0.00384335	0.967195	1	117	32.2232	0.262761	1	124	0.131617	0.145082	1	124	51.8558	0.0764353	1	117	-0.0718066	0.441678	1	117	-9.24287	0.0745826	1	124	0.0154702	0.86459	1	124	-0.234268	0.948963	1	1
lyso.PC.a.C14.0	136	0.291215	0.000582491	0.107178	136	1.36925	4.67297e-05	0.00859827	135	0.0734623	0.397128	1	135	0.384105	0.368402	1	136	0.0701721	0.416914	1	136	0.0279344	0.651545	1	136	0.0319923	0.711574	1	136	-0.00258418	0.961859	1	1
lyso.PC.a.C16.0	136	0.114378	0.184871	1	136	25.3007	0.184411	1	135	0.0089556	0.917892	1	135	4.15999	0.850184	1	136	0.105664	0.220841	1	136	4.7244	0.150555	1	136	0.101086	0.241609	1	136	5.89148	0.0302555	1	1
lyso.PC.a.C16.1	136	0.208777	0.0147195	1	136	0.858313	0.00137042	0.252157	135	0.0764142	0.37838	1	135	0.44809	0.187558	1	136	0.0362143	0.675533	1	136	-0.00606508	0.901184	1	136	-0.00820139	0.924503	1	136	-0.024264	0.571972	1	1
lyso.PC.a.C18.0	136	-0.024939	0.773196	1	136	0.0464493	0.996731	1	135	-0.0390133	0.653251	1	135	0.85378	0.947822	1	136	0.150035	0.0812584	1	136	3.08318	0.117482	1	136	0.147551	0.0864853	1	136	3.65008	0.0227408	1	1
lyso.PC.a.C18.1	136	0.139274	0.105857	1	136	7.5803	0.0482267	1	135	0.0289673	0.73875	1	135	4.01985	0.343597	1	136	0.0238597	0.782763	1	136	0.154523	0.819608	1	136	0.0410117	0.635457	1	136	0.140057	0.793805	1	1
lyso.PC.a.C18.2	135	0.251586	0.00324549	0.59717	135	8.9993	0.000738022	0.135796	134	-0.0280917	0.7473	1	134	-2.55756	0.560092	1	135	-0.034862	0.688114	1	135	0.221955	0.651394	1	135	-0.00671715	0.938368	1	135	-0.268071	0.603761	1	1
lyso.PC.a.C18.3	136	0.20902	0.0146015	1	136	0.0750802	0.184181	1	135	-0.0911369	0.29314	1	135	0.0642415	0.408886	1	136	-0.0557787	0.518937	1	136	-0.00587442	0.557217	1	136	0.0971107	0.260715	1	136	0.00659322	0.501055	1	1
lyso.PC.a.C18.5	135	0.13471	0.119295	1	135	0.00243345	0.521467	1	133	0.0630705	0.470776	1	133	-0.000634842	0.866043	1	135	-0.183071	0.0335611	1	135	-0.00137413	0.0355964	1	134	-0.192181	0.0261089	1	134	-0.000915282	0.0511051	1	1
lyso.PC.a.C18.6	135	0.0557908	0.520416	1	135	0.0233417	0.552927	1	134	0.19944	0.0208703	1	134	0.0981323	0.0290935	1	135	-0.0449662	0.604553	1	135	-0.000815063	0.906508	1	135	0.140866	0.103179	1	135	0.00762062	0.213077	1	1
lyso.PC.a.C20.0	135	0.0105581	0.903266	1	135	-0.0681113	0.334758	1	135	-0.125352	0.147441	1	135	-0.0184751	0.818032	1	135	0.036774	0.67197	1	135	0.0067211	0.584135	1	136	0.197352	0.0212812	1	136	0.0225639	0.0220628	1	1
lyso.PC.a.C20.1	136	0.0420184	0.627176	1	136	-0.0202701	0.852047	1	135	-0.0984824	0.255795	1	135	0.0868654	0.523997	1	136	-0.0386909	0.654721	1	136	-0.00291911	0.876499	1	136	0.184111	0.031901	1	136	0.0362538	0.0308249	1	1
lyso.PC.a.C20.3	135	0.194404	0.0238603	1	135	0.613857	0.0213053	1	134	-0.0676984	0.437031	1	134	-0.387958	0.275431	1	135	-0.0337122	0.697892	1	135	-0.0154308	0.745042	1	135	-0.00945341	0.913345	1	135	-0.0191581	0.646897	1	1
lyso.PC.a.C20.4	136	0.232802	0.00638283	1	136	2.77397	0.00270925	0.498502	134	0.0474697	0.585987	1	134	1.68523	0.177789	1	136	0.0171141	0.843237	1	136	0.0839682	0.615908	1	135	0.0214198	0.805226	1	135	0.0183	0.90881	1	1
lyso.PC.a.C20.5	135	0.098774	0.254383	1	135	0.0681242	0.353479	1	133	0.0736226	0.399684	1	133	0.0605983	0.450443	1	135	-0.20845	0.0152593	1	135	-0.0284189	0.0245282	1	134	-0.102369	0.239196	1	134	-0.0134246	0.186506	1	1
lyso.PC.a.C22.1	136	0.0760625	0.378793	1	136	-0.0139757	0.70134	1	135	-0.126013	0.145301	1	135	-0.0213805	0.605087	1	136	-0.058911	0.495704	1	136	0.00258075	0.686082	1	136	0.059579	0.490821	1	136	0.00221256	0.668123	1	1
lyso.PC.a.C22.5	136	0.21143	0.0134765	1	136	0.182589	0.0333047	1	135	0.0307628	0.723196	1	135	0.0555885	0.608267	1	136	0.0857403	0.320956	1	136	0.00945567	0.531633	1	136	0.0909471	0.292336	1	136	0.0188902	0.16527	1	1
lyso.PC.a.C22.6	136	0.215184	0.0118751	1	136	1.1473	0.00340106	0.625796	135	0.104066	0.229688	1	135	0.464668	0.32034	1	136	-0.0157884	0.855242	1	136	-0.00371289	0.958311	1	136	-0.14084	0.101953	1	136	-0.131828	0.0235032	1	1
lyso.PC.a.C15.0	136	0.077005	0.372897	1	136	0.348934	0.0489526	1	135	0.0147056	0.865573	1	135	-0.00967832	0.962186	1	136	0.073771	0.393364	1	136	0.0121144	0.699797	1	136	0.0740612	0.3915	1	136	0.0252719	0.320849	1	1
lyso.PC.a.C17.0	136	-0.0554638	0.521304	1	136	0.267708	0.555286	1	135	0.0496205	0.567641	1	135	-0.0775972	0.882226	1	136	0.0886932	0.30451	1	136	0.0604512	0.44484	1	136	0.0412413	0.633564	1	136	0.0415612	0.52508	1	1
lyso.PC.a.C17.1	136	0.000713429	0.993423	1	136	0.053859	0.500997	1	135	0.0103803	0.904887	1	135	-0.0114558	0.903286	1	136	0.00959317	0.91174	1	136	-0.00568236	0.682713	1	136	0.0872255	0.312614	1	136	0.0102437	0.387052	1	1
Met	117	-0.11641	0.211337	1	117	1.18652	0.768942	1	124	0.142626	0.114056	1	124	8.66222	0.0427035	1	117	-0.111105	0.233037	1	117	-1.14996	0.113558	1	124	0.0401948	0.657595	1	124	0.180241	0.736833	1	1
Orn	117	-0.0571527	0.540496	1	117	6.58051	0.785759	1	124	0.125505	0.164861	1	124	31.8235	0.240302	1	117	-0.022504	0.809683	1	117	-8.01517	0.0655661	1	124	-2.84109e-05	0.99975	1	124	-1.21264	0.71842	1	1
PC.aa.C18.0	136	0.0437435	0.613091	1	136	0.0508368	0.526005	1	135	-0.0499718	0.564899	1	135	-0.0467442	0.608256	1	136	0.0238382	0.782954	1	136	0.00149791	0.914155	1	136	0.0643554	0.456664	1	136	0.0105215	0.361833	1	1
PC.aa.C20.0	135	-0.043705	0.614736	1	135	-0.055471	0.0829084	1	134	-0.00668298	0.938912	1	134	-0.0148108	0.687432	1	135	-0.157687	0.0677647	1	135	-0.0124594	0.0249299	1	135	0.0973888	0.261137	1	135	-0.00138567	0.765625	1	1
PC.aa.C28.2	136	0.0906246	0.294058	1	136	0.0176577	0.402641	1	135	0.132843	0.124547	1	135	0.0284664	0.213411	1	136	-0.0444674	0.607222	1	136	-0.00192379	0.604454	1	136	0.0866659	0.315741	1	136	0.00174582	0.544801	1	1
PC.aa.C30.0	135	0.0955567	0.270258	1	135	0.506807	0.230808	1	134	0.14638	0.0914688	1	134	0.754823	0.10399	1	135	-0.0548373	0.527581	1	135	-0.0475094	0.526724	1	135	0.0577363	0.505953	1	135	0.0484899	0.404436	1	1
PC.aa.C30.2	135	0.0295738	0.733483	1	135	0.0087414	0.900554	1	134	0.13975	0.107293	1	134	0.102119	0.205498	1	135	-0.11672	0.177603	1	135	-0.0182884	0.12887	1	135	0.117814	0.17355	1	135	0.0142769	0.15749	1	1
PC.aa.C30.3	136	0.0314744	0.716042	1	136	0.00353904	0.857799	1	135	0.150181	0.0821054	1	135	0.0540079	0.0227838	1	136	-0.0751445	0.38459	1	136	-0.00367704	0.286847	1	136	0.102743	0.233938	1	136	0.00300441	0.322582	1	1
PC.aa.C30.4	134	0.0999275	0.250644	1	134	0.00535835	0.507001	1	132	0.144661	0.0979371	1	132	0.00910837	0.29156	1	134	-0.0943023	0.278445	1	134	-0.00175771	0.201851	1	133	-0.0143954	0.869371	1	133	-3.10577e-05	0.977425	1	1
PC.aa.C32.0	135	0.121967	0.158772	1	135	1.76772	0.294656	1	134	0.0794854	0.361276	1	134	1.13657	0.564933	1	135	-0.113058	0.191692	1	135	-0.391162	0.18287	1	135	0.0336567	0.698365	1	135	0.0550172	0.81253	1	1
PC.aa.C32.1	136	0.0557238	0.519349	1	136	0.991582	0.253425	1	135	0.106174	0.220338	1	135	2.21868	0.0117232	1	136	-0.20747	0.0153678	1	136	-0.30891	0.0425068	1	136	-0.0278809	0.747297	1	136	-0.0415316	0.712619	1	1
PC.aa.C32.2	136	0.0687087	0.426719	1	136	0.24574	0.276991	1	135	0.161274	0.0616698	1	135	0.290858	0.230728	1	136	-0.0645679	0.455176	1	136	-0.0516073	0.188797	1	136	0.0424396	0.623724	1	136	0.00962634	0.751714	1	1
PC.aa.C32.3	136	-0.0249008	0.773534	1	136	-0.00980888	0.904873	1	135	0.146215	0.0906135	1	135	0.140239	0.114256	1	136	-0.140691	0.102318	1	136	-0.0255846	0.071032	1	136	0.133109	0.12238	1	136	0.00536132	0.63697	1	1
PC.aa.C34.0	136	-0.0799876	0.354611	1	136	-0.100811	0.87057	1	135	0.0953841	0.271128	1	135	1.37301	0.0549091	1	136	0.0426416	0.622071	1	136	0.0373374	0.72697	1	136	0.144941	0.0922603	1	136	0.117215	0.195407	1	1
PC.aa.C34.1	136	0.102207	0.236404	1	136	9.59145	0.519871	1	135	0.187416	0.0295062	1	135	36.563	0.0201381	1	136	-0.205005	0.016658	1	136	-4.65594	0.0748646	1	136	-0.0511672	0.554127	1	136	0.662334	0.74108	1	1
PC.aa.C34.2	136	0.0590977	0.494336	1	136	6.10978	0.748456	1	135	0.0702055	0.418442	1	135	26.0447	0.23172	1	136	-0.191923	0.0251961	1	136	-5.39645	0.104918	1	136	0.0081679	0.924811	1	136	1.23462	0.651872	1	1
PC.aa.C34.3	136	0.086177	0.318488	1	136	2.57329	0.109988	1	135	-0.000248835	0.997715	1	135	-0.478099	0.793755	1	136	-0.181796	0.0341574	1	136	-0.345267	0.227534	1	136	0.0772949	0.371095	1	136	0.267827	0.241111	1	1
PC.aa.C34.4	136	0.126862	0.14109	1	136	0.152504	0.0558351	1	135	0.0796636	0.358377	1	135	0.0892169	0.310397	1	136	-0.118791	0.16838	1	136	-0.0234448	0.0938421	1	136	0.0659507	0.445557	1	136	0.0050842	0.646439	1	1
PC.aa.C34.5	136	0.0514862	0.551656	1	136	0.0117486	0.467542	1	135	0.133466	0.122777	1	135	0.00967038	0.56606	1	136	-0.0843117	0.329115	1	136	-0.00291797	0.298149	1	136	0.0539105	0.533054	1	136	0.00189664	0.369596	1	1
PC.aa.C36.0	136	-0.00739437	0.931913	1	136	-0.844705	0.698369	1	135	-0.0322704	0.710222	1	135	-1.55565	0.566308	1	136	-0.0681453	0.43053	1	136	-0.450075	0.242487	1	136	0.087668	0.310156	1	136	0.33865	0.317612	1	1
PC.aa.C36.1	136	0.0255809	0.767523	1	136	0.956372	0.840615	1	135	0.140709	0.103569	1	135	11.4223	0.0292159	1	136	-0.139018	0.106505	1	136	-1.16328	0.162859	1	136	-0.0156159	0.856806	1	136	-0.0226831	0.972786	1	1
PC.aa.C36.2	135	-0.0162128	0.851946	1	135	-0.412488	0.981774	1	134	0.021037	0.809349	1	134	-9.22151	0.689984	1	135	-0.166437	0.0536907	1	135	-4.46018	0.157227	1	135	-0.0235235	0.786534	1	135	-0.615491	0.819728	1	1
PC.aa.C36.3	135	0.0184546	0.831758	1	135	4.48512	0.496076	1	134	0.0625321	0.472891	1	134	-0.486766	0.953211	1	135	-0.117777	0.173683	1	135	-1.5426	0.181191	1	135	0.0136642	0.875013	1	135	0.302706	0.754826	1	1
PC.aa.C36.4	136	0.0682888	0.429557	1	136	8.08438	0.382405	1	135	0.132034	0.126881	1	135	21.7071	0.0519184	1	136	-0.0323808	0.70823	1	136	-1.34175	0.408914	1	136	0.0269888	0.755123	1	136	0.473906	0.739134	1	1
PC.aa.C36.5	136	0.0353374	0.682961	1	136	0.665563	0.531163	1	135	0.128135	0.13859	1	135	2.20536	0.0671977	1	136	-0.0697892	0.419466	1	136	-0.191839	0.303067	1	136	0.0534705	0.536408	1	136	0.142399	0.354434	1	1
PC.aa.C36.6	136	0.0251681	0.77117	1	136	0.151719	0.393785	1	135	0.11249	0.193947	1	135	0.100861	0.620294	1	136	-0.0584229	0.499288	1	136	-0.0297981	0.340136	1	136	0.032552	0.706758	1	136	0.0266495	0.29775	1	1
PC.aa.C38.0	136	-0.00338342	0.968816	1	136	-0.301465	0.832033	1	135	-0.0463149	0.593748	1	135	-0.669301	0.707469	1	136	-0.0603611	0.485136	1	136	-0.256121	0.308148	1	136	0.068663	0.427028	1	136	0.134212	0.548645	1	1
PC.aa.C38.1	136	0.00106895	0.990146	1	136	-0.0226383	0.978423	1	135	-0.0149252	0.863585	1	135	-0.220448	0.818523	1	136	-0.0642664	0.457289	1	136	-0.09509	0.518285	1	136	0.0828008	0.337887	1	136	0.161347	0.175935	1	1
PC.aa.C38.2	136	0.0396705	0.646562	1	136	0.786837	0.538273	1	135	0.033278	0.701597	1	135	0.347457	0.804919	1	136	-0.0510742	0.554848	1	136	-0.0901702	0.688177	1	136	0.143021	0.0967033	1	136	0.357238	0.0388092	1	1
PC.aa.C38.3	135	-0.0197159	0.820448	1	135	1.10388	0.727316	1	134	0.0594014	0.495377	1	134	0.658439	0.871688	1	135	-0.0304021	0.726311	1	135	-0.242078	0.661986	1	135	0.0175179	0.840181	1	135	0.135126	0.776683	1	1
PC.aa.C38.4	136	0.0150011	0.862387	1	136	3.94851	0.628827	1	135	0.134105	0.120978	1	135	20.2763	0.0521202	1	136	-0.024367	0.778262	1	136	-1.19402	0.402808	1	136	0.0310452	0.719752	1	136	-0.155913	0.906804	1	1
PC.aa.C38.5	136	0.0215651	0.803208	1	136	1.51141	0.57731	1	135	0.138698	0.108646	1	135	7.16509	0.0220992	1	136	-0.0490163	0.570926	1	136	-0.618809	0.191552	1	136	0.0190218	0.826025	1	136	0.103106	0.798537	1	1
PC.aa.C38.6	134	0.0643506	0.46009	1	134	3.40592	0.462445	1	133	0.195078	0.0244379	1	133	9.33305	0.0883053	1	134	-0.00817798	0.925283	1	134	-0.141182	0.863071	1	134	-0.0917147	0.291905	1	134	-0.481886	0.485944	1	1
PC.aa.C40.0	136	-0.00778807	0.928298	1	136	0.0173166	0.946571	1	135	0.011905	0.890997	1	135	0.0615151	0.828694	1	136	-0.121627	0.158377	1	136	-0.0554649	0.223133	1	136	0.108383	0.209119	1	136	0.0346813	0.331255	1	1
PC.aa.C40.1	136	-0.0141493	0.870131	1	136	-0.0418442	0.953973	1	135	-0.087336	0.313818	1	135	-0.45292	0.60031	1	136	-0.0678222	0.432724	1	136	-0.0899729	0.482998	1	136	0.0752834	0.38371	1	136	0.0663047	0.541156	1	1
PC.aa.C40.2	136	0.0261392	0.762598	1	136	0.476818	0.683502	1	135	-0.0433802	0.617371	1	135	-0.201124	0.881066	1	136	-0.0732852	0.396495	1	136	-0.158553	0.442319	1	136	0.131093	0.128196	1	136	0.248651	0.137004	1	1
PC.aa.C40.3	136	-0.0105058	0.903382	1	136	-0.0384013	0.956826	1	135	-0.0127881	0.882967	1	135	-0.0181436	0.981974	1	136	-0.0678844	0.432301	1	136	-0.0911653	0.466144	1	136	0.105692	0.220714	1	136	0.124249	0.215862	1	1
PC.aa.C40.4	136	0.0457239	0.597095	1	136	0.204214	0.693019	1	135	0.0661778	0.4457	1	135	0.443065	0.460458	1	136	-0.0900236	0.297284	1	136	-0.0878287	0.328791	1	136	0.00908395	0.916407	1	136	0.0329455	0.664685	1	1
PC.aa.C40.5	136	0.0297278	0.731178	1	136	0.196076	0.78874	1	135	0.128538	0.137344	1	135	1.63012	0.0654559	1	136	-0.00651589	0.939986	1	136	-0.0918965	0.473125	1	136	-0.000351591	0.996759	1	136	0.0440433	0.697784	1	1
PC.aa.C40.6	134	0.0672319	0.440204	1	134	2.01672	0.313349	1	133	0.169803	0.0507017	1	133	4.40819	0.0653915	1	134	-0.0109466	0.900102	1	134	-0.0586864	0.867895	1	134	-0.118648	0.172124	1	134	-0.311654	0.304939	1	1
PC.aa.C42.0	136	0.0498231	0.564597	1	136	0.0816431	0.611229	1	135	-0.0430459	0.620087	1	135	0.00807063	0.965771	1	136	-0.0501937	0.561701	1	136	-0.0170101	0.549524	1	136	0.108701	0.207778	1	136	0.0223098	0.346072	1	1
PC.aa.C42.1	136	-0.000376996	0.996524	1	136	-0.0054577	0.967085	1	135	0.0156253	0.857252	1	135	0.10779	0.454433	1	136	-0.0735221	0.394966	1	136	-0.0174713	0.453064	1	136	0.129003	0.134447	1	136	0.0231424	0.199652	1	1
PC.aa.C42.2	136	0.0291385	0.736309	1	136	0.0210051	0.89787	1	135	0.0442901	0.610003	1	135	-0.000589985	0.997477	1	136	-0.063783	0.460687	1	136	-0.0119611	0.678169	1	136	0.0672232	0.436808	1	136	0.0167842	0.472186	1	1
PC.aa.C42.4	136	-0.00631588	0.941825	1	136	0.0727352	0.784372	1	135	0.0635919	0.463716	1	135	0.113264	0.715995	1	136	-0.0809282	0.348963	1	136	-0.0622622	0.17486	1	136	-0.0287276	0.739893	1	136	-0.0158984	0.683223	1	1
PC.aa.C42.5	136	-0.00895724	0.917569	1	136	0.0288779	0.80554	1	135	0.0644969	0.457365	1	135	0.0275699	0.844283	1	136	-0.0845295	0.327862	1	136	-0.0233098	0.251153	1	136	0.0100885	0.907202	1	136	0.0065515	0.709998	1	1
PC.aa.C42.6	136	-0.0383725	0.657383	1	136	0.0316933	0.839265	1	135	-0.0618744	0.475899	1	135	-0.0951738	0.58524	1	136	-0.0459271	0.595465	1	136	-0.0136127	0.621145	1	136	-0.00512557	0.952775	1	136	-0.00156761	0.94344	1	1
PC.aa.C43.4	136	0.010847	0.90026	1	136	0.00557289	0.887992	1	135	0.0552705	0.52432	1	135	0.0497483	0.321295	1	136	-0.118116	0.170828	1	136	-0.00599233	0.387533	1	136	-0.00545802	0.949716	1	136	-0.00014596	0.981521	1	1
PC.ae.C44.6	136	0.0563824	0.514417	1	136	0.0621805	0.494888	1	135	0.052226	0.547454	1	135	0.0588334	0.593143	1	136	-0.0602367	0.486038	1	136	-0.0166764	0.291392	1	136	0.0605429	0.48382	1	136	-0.00338145	0.807189	1	1
PC.ae.C44.5	136	0.0614432	0.477331	1	136	0.0622561	0.310949	1	135	0.107038	0.216586	1	135	0.0984496	0.141102	1	136	-0.106556	0.216943	1	136	-0.00710534	0.513933	1	136	-0.0594236	0.491955	1	136	-0.0074331	0.38439	1	1
PC.ae.C30.0	136	0.0661461	0.444207	1	136	0.0773267	0.365558	1	135	0.143934	0.0958148	1	135	0.106981	0.222658	1	136	-0.0129121	0.881399	1	136	-0.00839544	0.576171	1	136	0.151913	0.0774783	1	136	0.0106892	0.337178	1	1
PC.ae.C30.2	136	-0.0498422	0.564447	1	136	-0.0348769	0.472401	1	135	0.0436851	0.614897	1	135	-0.00450294	0.931712	1	136	-0.0860921	0.318967	1	136	-0.0150159	0.0763446	1	136	0.0471657	0.585569	1	136	0.000616362	0.92582	1	1
PC.ae.C32.0	136	0.103872	0.228813	1	136	0.214298	0.468135	1	135	0.0875849	0.312436	1	135	0.580331	0.0934773	1	136	-0.104034	0.228083	1	136	-0.0697032	0.172859	1	136	0.0794882	0.357634	1	136	0.0403895	0.357214	1	1
PC.ae.C32.1	136	0.10595	0.219584	1	136	0.379862	0.2775	1	135	0.126881	0.142525	1	135	0.660742	0.0816348	1	136	-0.109904	0.202762	1	136	-0.0728607	0.230176	1	136	0.0440636	0.610493	1	136	0.0350192	0.467779	1	1
PC.ae.C32.2	136	-0.00754231	0.930555	1	136	0.003621	0.978036	1	135	0.176158	0.0409786	1	135	0.294797	0.0268791	1	136	-0.0976809	0.257913	1	136	-0.0325389	0.155787	1	136	0.0570318	0.509576	1	136	0.00963906	0.569425	1	1
PC.ae.C34.0	136	-0.0261893	0.762157	1	136	0.138056	0.428333	1	135	0.159196	0.0651446	1	135	0.190132	0.308369	1	136	-0.0904232	0.295136	1	136	-0.0381269	0.211733	1	136	-0.0308084	0.721801	1	136	-0.00542009	0.817373	1	1
PC.ae.C34.1	135	0.102702	0.235887	1	135	0.793647	0.271844	1	134	0.114667	0.187074	1	134	0.737339	0.3637	1	135	-0.163617	0.0579371	1	135	-0.197233	0.120648	1	135	-0.063687	0.463046	1	135	-0.0207526	0.827681	1	1
PC.ae.C34.2	136	0.0229443	0.790902	1	136	0.326907	0.479466	1	135	0.121558	0.160183	1	135	0.975617	0.060337	1	136	-0.0754987	0.382348	1	136	-0.118044	0.140045	1	136	0.0297178	0.731265	1	136	0.0418294	0.526287	1	1
PC.ae.C34.3	136	0.0378642	0.66164	1	136	0.37674	0.288759	1	135	0.180134	0.0365602	1	135	0.743482	0.0632512	1	136	-0.0562716	0.515245	1	136	-0.0707693	0.248108	1	136	0.0445324	0.606697	1	136	0.0300129	0.556715	1	1
PC.ae.C34.4	136	0.00135528	0.987506	1	136	0.0110405	0.763217	1	135	0.108375	0.210869	1	135	0.0445217	0.281623	1	136	-0.0726535	0.400589	1	136	-0.00599622	0.342332	1	136	0.130254	0.130679	1	136	0.00779851	0.136779	1	1
PC.ae.C36.0	136	0.108787	0.207416	1	136	0.242742	0.115579	1	135	0.217938	0.0111088	1	135	0.278573	0.108527	1	136	-0.0564463	0.513939	1	136	-0.0134314	0.625925	1	136	0.0387826	0.653956	1	136	0.00404037	0.854728	1	1
PC.ae.C36.1	136	0.0846714	0.327048	1	136	5.00002	0.0753165	1	135	-0.00268839	0.975313	1	135	-1.74572	0.582949	1	136	-0.137607	0.110143	1	136	-0.455549	0.362868	1	136	0.0443291	0.608342	1	136	0.369837	0.353907	1	1
PC.ae.C36.2	136	0.0345787	0.689414	1	136	0.233875	0.879196	1	135	0.0284452	0.743293	1	135	-0.318612	0.853551	1	136	-0.147386	0.0868404	1	136	-0.394199	0.145802	1	136	0.0631428	0.465208	1	136	0.0995524	0.646044	1	1
PC.ae.C36.3	136	-0.0518823	0.548596	1	136	0.0178051	0.958611	1	135	0.12856	0.137276	1	135	0.639992	0.0967289	1	136	-0.0785712	0.363224	1	136	-0.0564254	0.347226	1	136	-0.00534083	0.950794	1	136	0.0115926	0.812752	1	1
PC.ae.C36.4	136	0.0237698	0.783561	1	136	0.57134	0.494841	1	135	0.145063	0.0932104	1	135	1.43421	0.148041	1	136	0.0234003	0.786845	1	136	-0.0653529	0.656526	1	136	0.0396628	0.646626	1	136	0.0762905	0.545307	1	1
PC.ae.C36.5	136	0.0345977	0.689251	1	136	0.671738	0.419773	1	135	0.19283	0.0250444	1	135	1.73384	0.0727473	1	136	0.0278295	0.747747	1	136	-0.0490234	0.737643	1	136	0.0514614	0.551848	1	136	0.0372722	0.763284	1	1
PC.ae.C36.6	136	-0.0295369	0.732839	1	136	0.034066	0.656803	1	135	0.208057	0.0154571	1	135	0.176884	0.037307	1	136	-0.0652403	0.450485	1	136	-0.0141202	0.291748	1	136	0.0991437	0.250818	1	136	0.0117108	0.284804	1	1
PC.ae.C38.0	136	0.0351036	0.684948	1	136	0.19426	0.765573	1	135	0.21068	0.0141784	1	135	1.1678	0.122007	1	136	-0.0881189	0.307665	1	136	-0.0833613	0.466569	1	136	-0.0390242	0.651941	1	136	0.00674079	0.944255	1	1
PC.ae.C38.2	136	-0.00727507	0.933009	1	136	0.898513	0.610816	1	135	-0.061045	0.481844	1	135	-1.07743	0.577154	1	136	-0.13836	0.108189	1	136	-0.368369	0.236019	1	136	0.0897967	0.298509	1	136	0.262643	0.27719	1	1
PC.ae.C38.3	136	0.0330945	0.7021	1	136	0.942637	0.655929	1	135	0.0697005	0.421805	1	135	1.47645	0.520841	1	136	-0.063917	0.459743	1	136	-0.355259	0.332021	1	136	0.115228	0.181604	1	136	0.483292	0.0927029	1	1
PC.ae.C38.4	136	-0.0017275	0.984075	1	136	0.649326	0.519746	1	135	0.113186	0.191188	1	135	0.641536	0.575754	1	136	-0.029416	0.733891	1	136	-0.0603178	0.732312	1	136	0.0453289	0.600271	1	136	0.14001	0.331267	1	1
PC.ae.C38.5	136	0.0225983	0.793985	1	136	0.457764	0.659223	1	135	0.206742	0.0161351	1	135	2.21547	0.0655109	1	136	-0.0545248	0.528392	1	136	-0.190996	0.293122	1	136	-0.0266156	0.758403	1	136	-0.0538187	0.72825	1	1
PC.ae.C38.6	136	0.0384441	0.656784	1	136	0.303944	0.565146	1	135	0.230343	0.00719472	1	135	1.19691	0.0429064	1	136	-0.0549005	0.52555	1	136	-0.0893355	0.334251	1	136	-0.0377374	0.662704	1	136	-0.0394939	0.605125	1	1
PC.ae.C40.0	136	0.0710566	0.411051	1	136	0.690373	0.464851	1	135	0.180956	0.0356986	1	135	2.39996	0.0219473	1	136	-0.0327063	0.705432	1	136	-0.11313	0.495034	1	136	-0.00676872	0.937662	1	136	-0.0697946	0.604722	1	1
PC.ae.C40.1	136	0.00937241	0.913763	1	136	0.173161	0.731126	1	135	0.0683929	0.430587	1	135	0.497453	0.373615	1	136	-0.0702582	0.41634	1	136	-0.0723829	0.41663	1	136	0.116996	0.174951	1	136	0.0588338	0.404059	1	1
PC.ae.C40.2	136	-0.0413789	0.632431	1	136	-0.272572	0.81931	1	135	-0.0222756	0.797608	1	135	0.108429	0.931647	1	136	-0.0957929	0.267271	1	136	-0.277471	0.175507	1	136	0.0640254	0.458981	1	136	0.150024	0.345185	1	1
PC.ae.C40.3	136	-0.038005	0.66046	1	136	-0.355719	0.839025	1	135	0.0272864	0.753407	1	135	0.911918	0.645109	1	136	-0.056755	0.511637	1	136	-0.236083	0.434148	1	136	0.0904329	0.295085	1	136	0.335385	0.174244	1	1
PC.ae.C40.4	136	-0.00900734	0.91711	1	136	0.0398641	0.95899	1	135	0.0681733	0.432072	1	135	0.308411	0.722885	1	136	-0.0908683	0.292756	1	136	-0.112787	0.401797	1	136	0.114587	0.184062	1	136	0.138184	0.206855	1	1
PC.ae.C40.5	135	0.0268197	0.757493	1	135	-0.041734	0.970995	1	134	0.168797	0.0512149	1	134	1.68594	0.214718	1	135	-0.106322	0.219695	1	135	-0.20101	0.318012	1	135	-0.0242921	0.779734	1	135	0.0861405	0.619203	1	1
PC.ae.C40.6	134	0.0128318	0.883011	1	134	0.159794	0.705549	1	133	0.152394	0.0799216	1	133	0.350486	0.486532	1	134	-0.0573813	0.510181	1	134	-0.0429264	0.563875	1	134	-0.0250695	0.773709	1	134	0.00944298	0.883439	1	1
PC.ae.C42.0	136	-0.0206895	0.811046	1	136	0.133382	0.725041	1	135	-0.0697956	0.42117	1	135	-0.0617532	0.891673	1	136	-0.0505334	0.559052	1	136	-0.0108497	0.871495	1	136	0.0558287	0.518562	1	136	0.0330749	0.560751	1	1
PC.ae.C42.1	136	0.00790499	0.927224	1	136	0.294024	0.650899	1	135	-0.0359078	0.679266	1	135	0.251287	0.737773	1	136	-0.0432901	0.616779	1	136	-0.0388043	0.735644	1	136	0.0998493	0.247445	1	136	0.102685	0.273271	1	1
PC.ae.C42.2	136	0.0108279	0.900435	1	136	0.0457982	0.846736	1	135	-0.00542069	0.950246	1	135	0.0506429	0.849982	1	136	-0.0640893	0.458532	1	136	-0.0325564	0.436744	1	136	0.12519	0.146446	1	136	0.0448152	0.180054	1	1
PC.ae.C42.3	136	0.0162776	0.850807	1	136	0.0708262	0.837785	1	135	0.0676635	0.435531	1	135	0.165928	0.692657	1	136	-0.0812775	0.346879	1	136	-0.0420503	0.491506	1	136	-0.0199235	0.817918	1	136	7.70986e-05	0.998833	1	1
PC.ae.C42.4	134	-0.00772302	0.929428	1	134	-0.0318862	0.84482	1	133	0.0527429	0.546549	1	133	0.104974	0.59541	1	134	-0.0999857	0.250367	1	134	-0.0343889	0.221502	1	134	0.059112	0.497484	1	134	0.0167878	0.512384	1	1
PC.ae.C42.5	135	0.0165275	0.849106	1	135	-0.0601142	0.892732	1	134	0.16747	0.0530978	1	134	0.612346	0.233565	1	135	-0.0876027	0.312337	1	135	-0.0781156	0.315562	1	135	-0.0484987	0.57644	1	135	0.000642443	0.992228	1	1
PC.ae.C42.6	136	0.0343758	0.691143	1	136	0.175928	0.396336	1	135	0.110514	0.201944	1	135	0.143575	0.554687	1	136	-0.101014	0.241944	1	136	-0.0299862	0.411318	1	136	-0.0363119	0.674708	1	136	-0.0115431	0.706859	1	1
Phe	116	-0.0176112	0.85116	1	116	8.426	0.369281	1	124	0.0478349	0.597794	1	124	4.6709	0.679804	1	116	-0.120517	0.197519	1	116	-3.47718	0.037483	1	124	0.018575	0.837756	1	124	-0.747766	0.592079	1	1
Pro	116	-0.0913623	0.329368	1	116	-5.78317	0.824127	1	123	0.133416	0.141255	1	123	24.9146	0.336611	1	116	-0.0548779	0.558485	1	116	-8.36705	0.0724151	1	123	0.118952	0.19005	1	123	4.52797	0.155147	1	1
Ser	117	-0.0599843	0.520586	1	117	24.6608	0.404762	1	124	0.0637499	0.481797	1	124	28.0741	0.354887	1	117	-0.0698941	0.453966	1	117	-8.00854	0.134067	1	124	-0.0283163	0.754899	1	124	-1.04807	0.780352	1	1
SM.a.C30.1	136	0.0461367	0.593785	1	136	0.0475157	0.618955	1	135	0.0834718	0.33579	1	135	0.20911	0.045639	1	136	-0.0281837	0.744647	1	136	-0.00984349	0.555673	1	136	0.085128	0.324437	1	136	0.00780387	0.559992	1	1
SM.a.C32.1	136	0.0904814	0.294824	1	136	1.19588	0.293784	1	135	0.193066	0.0248633	1	135	2.72341	0.0219805	1	136	-0.0202847	0.814675	1	136	-0.132129	0.50677	1	136	0.0872614	0.312414	1	136	0.102057	0.501067	1	1
SM.a.C32.2	136	-0.049983	0.563346	1	136	0.00250379	0.976116	1	135	0.10795	0.212672	1	135	0.176291	0.0556969	1	136	-0.0451374	0.601812	1	136	-0.0106546	0.463607	1	136	0.15415	0.0731631	1	136	0.0142502	0.222519	1	1
SM.a.C33.1	136	-0.0367428	0.67107	1	136	0.0782018	0.885613	1	135	0.158015	0.0671886	1	135	0.657944	0.30012	1	136	-0.0325842	0.706481	1	136	-0.107595	0.257589	1	136	-0.0229969	0.790434	1	136	-0.00683327	0.931589	1	1
SM.a.C33.2	136	-0.0660936	0.44457	1	136	0.00610333	0.777902	1	135	0.13095	0.130055	1	135	0.0307525	0.233409	1	136	-0.0704736	0.41491	1	136	-0.00358349	0.34151	1	136	0.0581009	0.501659	1	136	0.00180969	0.579013	1	1
SM.a.C34.0	136	0.121839	0.157647	1	136	0.548684	0.133034	1	135	0.148344	0.0859623	1	135	0.726842	0.0763597	1	136	-0.0467072	0.589223	1	136	-0.0508969	0.422974	1	136	0.215295	0.0118301	1	136	0.117731	0.0207735	1	1
SM.a.C34.1	135	0.0326036	0.707365	1	135	2.63596	0.798854	1	134	0.104614	0.228997	1	134	13.2343	0.256847	1	135	-0.13753	0.111685	1	135	-3.38535	0.0541287	1	135	0.0800504	0.356041	1	135	1.82082	0.211239	1	1
SM.a.C34.2	135	0.00779413	0.928511	1	135	0.0549963	0.963812	1	134	0.132206	0.127821	1	134	2.60312	0.0584803	1	135	-0.0916565	0.290385	1	135	-0.238709	0.257585	1	135	0.0929226	0.283745	1	135	0.24636	0.155934	1	1
SM.a.C35.0	135	0.0592524	0.494828	1	135	0.0694631	0.441261	1	134	0.282291	0.00095105	0.174993	134	0.272924	0.00686189	1	135	-0.0793141	0.360497	1	135	-0.0284306	0.0647619	1	135	0.125839	0.14586	1	135	0.0162535	0.207146	1	1
SM.a.C35.1	136	-0.0620922	0.472681	1	136	0.0914267	0.778969	1	135	0.216571	0.0116375	1	135	0.433636	0.250238	1	136	-0.0471499	0.585695	1	136	-0.08565	0.130505	1	136	0.0576082	0.5053	1	136	0.0254154	0.590609	1	1
SM.a.C36.0	136	0.102612	0.234539	1	136	0.485079	0.152534	1	135	0.186494	0.03033	1	135	0.777634	0.0304201	1	136	-0.073345	0.396109	1	136	-0.078223	0.183977	1	136	0.198137	0.0207613	1	136	0.0624465	0.172471	1	1
SM.a.C36.1	135	-0.0182619	0.833489	1	135	0.501371	0.843826	1	134	0.125755	0.147662	1	134	2.90614	0.304238	1	135	-0.101968	0.239268	1	135	-0.589757	0.177239	1	135	0.0950476	0.27283	1	135	0.426952	0.227503	1	1
SM.a.C36.2	135	-0.0916292	0.29053	1	135	-0.634022	0.567479	1	134	0.139094	0.108969	1	134	1.70394	0.172789	1	135	-0.0987488	0.254505	1	135	-0.297127	0.118005	1	135	0.122714	0.156216	1	135	0.222836	0.154037	1	1
SM.a.C36.3	136	-0.0841823	0.329861	1	136	-0.0341882	0.711637	1	135	0.0895975	0.301403	1	135	0.114687	0.268294	1	136	-0.0674944	0.434956	1	136	-0.0138099	0.392495	1	136	0.125083	0.146796	1	136	0.00818638	0.530984	1	1
SM.a.C36.4	136	-0.0111214	0.897751	1	136	-0.00114078	0.930241	1	135	0.147739	0.0872638	1	135	0.0181249	0.210614	1	136	0.00424263	0.960903	1	136	-0.00133088	0.556527	1	136	0.081227	0.347181	1	136	0.00251708	0.167319	1	1
SM.a.C37.1	136	0.00374849	0.965454	1	136	0.108808	0.609334	1	135	0.188297	0.0287373	1	135	0.409403	0.0891741	1	136	-0.0783032	0.364868	1	136	-0.0452919	0.224602	1	136	0.0199259	0.817896	1	136	-0.00909892	0.764997	1	1
SM.a.C38.1	136	0.0879117	0.308808	1	136	1.77934	0.4279	1	135	0.229711	0.00735962	1	135	6.92348	0.00253471	0.466386	136	-0.106894	0.215483	1	136	-0.507291	0.199565	1	136	0.0874982	0.311098	1	136	0.25329	0.393968	1	1
SM.a.C38.2	135	0.0558884	0.519686	1	135	0.310229	0.73203	1	134	0.0675513	0.438031	1	134	0.349455	0.749211	1	135	-0.155154	0.0723573	1	135	-0.266548	0.0913203	1	135	0.0293041	0.735824	1	135	0.0785055	0.537422	1	1
SM.a.C38.3	136	0.0521829	0.546278	1	136	0.0446615	0.206856	1	135	0.0467419	0.590345	1	135	-0.00177444	0.96474	1	136	-0.16981	0.0481082	1	136	-0.00774203	0.217374	1	136	0.100732	0.24327	1	136	0.00560235	0.263938	1	1
SM.a.C38.4	136	0.139706	0.104769	1	136	0.0069675	0.47186	1	135	0.0612035	0.480705	1	135	0.0129253	0.241272	1	136	-0.0739648	0.392119	1	136	-0.000876509	0.60648	1	136	0.0577876	0.503973	1	136	-0.000395357	0.775837	1	1
SM.a.C39.1	136	0.103774	0.229254	1	136	0.439731	0.422041	1	135	0.173938	0.0436342	1	135	0.791147	0.185716	1	136	-0.0377529	0.662574	1	136	-0.0750196	0.435663	1	136	0.0516121	0.550683	1	136	0.0243262	0.747371	1	1
SM.a.C39.2	135	-0.0453012	0.601861	1	135	-0.097341	0.525892	1	134	0.0667178	0.443716	1	134	0.0566002	0.737268	1	135	-0.163338	0.0583703	1	135	-0.050496	0.0598173	1	135	0.101068	0.243461	1	135	0.0122581	0.561772	1	1
SM.a.C40.1	136	0.127267	0.139813	1	136	2.0437	0.300136	1	135	0.106077	0.220765	1	135	2.27098	0.314444	1	136	-0.0200047	0.817188	1	136	-0.230404	0.499544	1	136	0.0893997	0.300659	1	136	0.34785	0.215775	1	1
SM.a.C40.2	136	0.0119923	0.889792	1	136	0.07586	0.974669	1	135	0.109858	0.204652	1	135	4.26029	0.112685	1	136	-0.135719	0.115158	1	136	-0.687342	0.0970855	1	136	0.0197919	0.819099	1	136	0.0919106	0.786309	1	1
SM.a.C40.3	135	0.039461	0.649535	1	135	0.289484	0.576427	1	134	0.0552778	0.525834	1	134	0.0298061	0.962732	1	135	-0.139424	0.106793	1	135	-0.120252	0.182436	1	135	-0.0229195	0.791889	1	135	0.00577358	0.938211	1	1
SM.a.C40.4	136	0.0835738	0.33338	1	136	0.126964	0.331178	1	135	0.1354	0.117396	1	135	0.325086	0.0406034	1	136	-0.0373246	0.666171	1	136	-0.0188262	0.411913	1	136	0.0311361	0.718965	1	136	0.00773913	0.702655	1	1
SM.a.C40.5	134	0.0408326	0.639471	1	134	0.0295831	0.510729	1	133	0.0657142	0.452345	1	133	0.0536138	0.315468	1	134	-0.0863477	0.321179	1	134	-0.0101528	0.195349	1	134	0.0407993	0.639744	1	134	0.00825463	0.218108	1	1
SM.a.C41.1	136	0.155788	0.0701276	1	136	0.848042	0.317895	1	135	0.168629	0.0505712	1	135	1.21188	0.222014	1	136	-0.032065	0.710949	1	136	-0.115748	0.433969	1	136	0.0542765	0.530274	1	136	0.0564628	0.649972	1	1
SM.a.C41.2	135	0.027427	0.752178	1	135	0.119081	0.833168	1	134	0.170309	0.0491377	1	134	0.413888	0.514299	1	135	-0.045964	0.596551	1	135	-0.102983	0.296769	1	135	0.0386362	0.656389	1	135	0.045838	0.562266	1	1
SM.a.C42.1	136	0.19815	0.0207529	1	136	2.40671	0.232685	1	135	0.166636	0.0534013	1	135	4.09882	0.0794275	1	136	-0.0372743	0.666594	1	136	-0.0484296	0.891913	1	136	0.148763	0.0839016	1	136	0.355834	0.227538	1	1
SM.a.C42.2	136	0.125941	0.144023	1	136	3.11977	0.46882	1	135	0.127869	0.139417	1	135	7.01575	0.140747	1	136	-0.178473	0.037632	1	136	-1.16475	0.120345	1	136	0.0462617	0.592784	1	136	0.248555	0.680694	1	1
SM.a.C42.3	136	0.0222404	0.797176	1	136	0.373441	0.863249	1	135	0.116977	0.176647	1	135	4.10202	0.0862759	1	136	-0.160502	0.0619572	1	136	-0.728231	0.0472887	1	136	0.0460631	0.594374	1	136	0.020964	0.944906	1	1
SM.a.C42.4	135	0.01582	0.855493	1	135	0.451166	0.386862	1	132	0.102587	0.241794	1	132	0.348532	0.604873	1	135	-0.00447212	0.958944	1	135	-0.0539009	0.556002	1	133	0.0530209	0.544434	1	133	0.00808368	0.919335	1	1
SM.a.C42.5	135	0.00660856	0.939362	1	135	-0.00562912	0.973065	1	134	0.0733044	0.399932	1	134	0.267912	0.186797	1	135	-0.0482165	0.578663	1	135	-0.0242258	0.406013	1	135	-0.0177673	0.837936	1	135	-0.00471344	0.854768	1	1
SM.a.C42.6	135	0.0930755	0.28295	1	135	0.234301	0.253174	1	134	0.183233	0.034075	1	134	0.455276	0.0577178	1	135	-0.0319075	0.713337	1	135	-0.0242618	0.502439	1	135	-0.0970797	0.262661	1	135	-0.036592	0.229498	1	1
SM.a.C43.1	136	0.0694341	0.421842	1	136	0.0706024	0.633871	1	135	0.212044	0.0135507	1	135	0.276907	0.108998	1	136	-0.0638332	0.460333	1	136	-0.03049	0.231942	1	136	0.098663	0.253135	1	136	0.00644439	0.767613	1	1
SM.a.C43.2	136	0.0703145	0.415966	1	136	0.398065	0.191031	1	135	0.156041	0.0707213	1	135	0.100539	0.775163	1	136	-0.127037	0.140536	1	136	-0.0872968	0.100946	1	136	0.0204975	0.812767	1	136	-0.0188767	0.668935	1	1
SM.a.C44.2	136	0.0188928	0.827187	1	136	-0.0587171	0.656326	1	135	-0.0445219	0.608132	1	135	0.0190279	0.900887	1	136	-0.122235	0.156292	1	136	-0.0215887	0.350087	1	136	0.118902	0.16798	1	136	0.0281533	0.136773	1	1
SM.a.C44.5	136	0.00965635	0.911161	1	136	0.0269997	0.708527	1	133	0.215233	0.0128466	1	133	0.156898	0.0545731	1	136	-0.0120555	0.889215	1	136	-0.0128638	0.305005	1	134	0.0110491	0.899171	1	134	0.00324365	0.746305	1	1
SM.a.C44.6	135	0.122078	0.158388	1	135	0.11956	0.247795	1	134	0.220984	0.0102904	1	134	0.327887	0.0103436	1	135	-0.0851633	0.326054	1	135	-0.0150176	0.41304	1	135	-0.0508458	0.558104	1	135	-0.0171254	0.296555	1	1
SM.a.C46.6	135	0.112503	0.193894	1	135	0.00558671	0.90187	1	133	0.0444333	0.611563	1	133	0.0807944	0.0684943	1	135	-0.130581	0.131152	1	135	-0.00761516	0.332046	1	134	0.0664087	0.445836	1	134	-0.00183481	0.742079	1	1
Thr	117	-0.0150287	0.872232	1	117	9.83277	0.567162	1	124	0.141112	0.117989	1	124	29.4518	0.127261	1	117	0.0240916	0.796538	1	117	-2.55972	0.413068	1	124	0.0658352	0.467548	1	124	1.92946	0.421079	1	1
Trp	116	-0.0794894	0.396327	1	116	-1.32625	0.842499	1	124	0.230627	0.00996677	1	124	18.7617	0.00753441	1	116	-0.0703812	0.452803	1	116	-0.892505	0.45342	1	124	0.10629	0.240021	1	124	0.767644	0.388895	1	1
Tyr	115	-0.0287761	0.760152	1	115	8.76482	0.350784	1	123	0.173474	0.0550037	1	123	11.3123	0.279764	1	115	-0.127139	0.175731	1	115	-2.7117	0.109515	1	123	0.0530872	0.559782	1	123	0.0518423	0.965626	1	1
Val	116	-0.0331707	0.723723	1	116	12.4307	0.54259	1	124	0.233698	0.00899438	1	124	57.3247	0.00877971	1	116	-0.146258	0.117202	1	116	-9.28204	0.0100172	1	124	0.0426967	0.637748	1	124	0.38148	0.890698	1	1
