# Supplementary material for: The impact of human breast milk components on the infant metabolism
Source: PLoS One. 2018 Jun 1;13(6):e0197713. doi: 10.1371/journal.pone.0197713 (PMC5983411; doi:10.1371/journal.pone.0197713)
Supplement: S2 Table — Breast milk components were measured at month 1 (a) or month 4 (b). Spearman correlation (“Spearman” sheets) was performed to assess correlation. Correlations coefficients (R) and P-values (are presented for S. Associations were calculated by linear regression models (“LME sheets”) with the milk fatty acid percentage as independent variable, adjusted for infant sex, breastfeeding status at 4 blood withdrawal (exclusively BF yes/no), and the infant’s age at blood withdrawal. Random intercepts were modelled for batch number and study centre. Estimates (beta) and P-values (p) are presented for the LME. AA, amino acids; Carn, acylcarnitines; LPC, lysophosphatidylcholines; PC aa, diacyl-phosphatidylcholines; PC ae, acyl-alkyl-phosphatidylcholines SM, sphingomyelins. (XLSX) [file pone.0197713.s004.xlsx]

## Sheet: Spearman_1
Metabolite	8.0 Spearman_Coef	8.0 Spearman_p	10.0 Spearman_Coef	10.0 Spearman_p	12.0 Spearman_Coef	12.0 Spearman_p	13.0 Spearman_Coef	13.0 Spearman_p	14.0 Spearman_Coef	14.0 Spearman_p	14.1 Spearman_Coef	14.1 Spearman_p	15.0 Spearman_Coef	15.0 Spearman_p	15.1 Spearman_Coef	15.1 Spearman_p	16.0 Spearman_Coef	16.0 Spearman_p	16.1.t Spearman_Coef	16.1.t Spearman_p	16.1n.7 Spearman_Coef	16.1n.7 Spearman_p	17.0 Spearman_Coef	17.0 Spearman_p	18.0 Spearman_Coef	18.0 Spearman_p	18.1.t Spearman_Coef	18.1.t Spearman_p	18.1n.7 Spearman_Coef	18.1n.7 Spearman_p	18.1n.9 Spearman_Coef	18.1n.9 Spearman_p	18.2.tt Spearman_Coef	18.2.tt Spearman_p	18.2n.6 Spearman_Coef	18.2n.6 Spearman_p	18.3n.3 Spearman_Coef	18.3n.3 Spearman_p	18.3n.6 Spearman_Coef	18.3n.6 Spearman_p	20.0 Spearman_Coef	20.0 Spearman_p	20.1n.9 Spearman_Coef	20.1n.9 Spearman_p	20.2n.6 Spearman_Coef	20.2n.6 Spearman_p	20.3n.3 Spearman_Coef	20.3n.3 Spearman_p	20.3n.6 Spearman_Coef
Carn	0.00720737	0.936352	0.106531	0.236676	0.0873671	0.332162	0.0669739	0.45751	0.0682335	0.449079	-0.0447803	0.619533	-0.00612596	0.94589	0.00615054	0.945674	-0.0566083	0.530129	-0.0886083	0.325319	-0.0180584	0.841369	-0.0439816	0.625799	-0.0346482	0.700901	-0.0522458	0.562338	0.0195269	0.828658	-0.0657204	0.465986	-0.0625929	0.487508	-0.0114286	0.89922	-0.101444	0.259914	-0.136848	0.127948	-0.140461	0.118115	-0.0854009	0.343189	0.0255422	0.777086	-0.156922	0.0805461	-0.122636
Carn.a.C10.0	0.0884406	0.328215	0.128831	0.153685	0.11966	0.185337	0.206433	0.0215858	0.156582	0.0824581	0.130858	0.147275	0.0820645	0.364387	0.0754367	0.404498	0.0398112	0.660244	0.0237923	0.792829	-0.00458851	0.95963	-0.00218411	0.980792	-0.0615893	0.496288	-0.166842	0.0640868	-0.0370669	0.682352	0.0504044	0.577766	0.0577372	0.523647	-0.244645	0.00629084	-0.030823	0.733643	-0.203594	0.0234842	0.0342911	0.704991	0.067487	0.455908	-0.175408	0.0514444	0.0458474	0.61266	-0.180116
Carn.a.C14.0	-0.0100399	0.911415	0.0756559	0.401208	0.0711152	0.430123	0.284006	0.00138255	0.300147	0.000707595	0.360147	4.16992e-05	0.234482	0.00861694	0.22827	0.0105934	0.0950783	0.291129	0.123871	0.168513	0.149456	0.0961819	0.0859601	0.34003	0.0949309	0.291881	-0.183392	0.0407677	0.0134316	0.881671	-0.116276	0.196315	0.242273	0.00660383	-0.281315	0.00154033	0.183699	0.0404272	-0.179084	0.0458007	0.0557542	0.536361	-0.0191767	0.831686	-0.274673	0.00200245	0.13428	0.135313	-0.162507
Carn.a.C14.1	-0.030722	0.733436	0.00122273	0.989214	-0.0466359	0.605083	0.10008	0.266401	0.0234593	0.794846	0.0793487	0.378568	0.039318	0.662906	0.0309555	0.731488	0.0564547	0.531247	0.00930261	0.917899	0.00324424	0.971341	-0.0568111	0.528655	0.00803687	0.929042	-0.154187	0.0860168	0.0764793	0.396091	0.10408	0.247686	0.0555207	0.538071	-0.245346	0.00593306	0.0753671	0.403011	-0.204743	0.0221494	0.0362151	0.688064	0.124688	0.165706	-0.233512	0.00890249	-0.00996621	0.912063	-0.265604
Carn.a.C14.2	0.0025177	0.977855	-0.00281983	0.975195	-0.0320692	0.723302	0.0858977	0.342355	0.0742408	0.412005	0.065026	0.472531	0.0400755	0.65813	0.034096	0.706592	0.0722644	0.424588	-0.0341338	0.706282	0.0213879	0.813364	-0.0106247	0.906658	-0.0699355	0.439698	-0.188318	0.0363473	0.00704957	0.937998	0.0058033	0.948947	0.0354555	0.695461	-0.130423	0.148631	0.0220928	0.807329	-0.0573092	0.526734	0.0183037	0.83989	0.0271471	0.764416	-0.0859607	0.342	0.0267254	0.767971	-0.0693627
Carn.a.C15.0	-0.161542	0.0731083	-0.0950496	0.293248	-0.184164	0.0407337	0.0961574	0.287639	0.00477734	0.957969	0.229161	0.010602	0.150735	0.0946889	0.144352	0.109638	0.0879056	0.331158	0.13977	0.121466	0.0827191	0.360563	0.0883399	0.328768	0.0811896	0.369536	-0.0185681	0.837609	0.0425995	0.638079	0.0110275	0.903135	0.119956	0.184246	-0.105605	0.242719	0.233448	0.00920409	-0.118168	0.190907	-0.00477105	0.958024	0.0714902	0.429578	-0.151509	0.0929913	0.197583	0.0279822	-0.180576
Carn.a.C16.0	-0.150919	0.092943	-0.023914	0.79096	-0.036682	0.684255	0.182544	0.04172	0.205401	0.021718	0.35404	5.70792e-05	0.238728	0.00746117	0.227306	0.0109337	0.190906	0.0330984	0.160621	0.0735946	0.210888	0.0183915	0.0949739	0.291661	0.0843441	0.349212	-0.160344	0.0740968	0.0453149	0.615355	-0.0519877	0.564272	0.254378	0.00429905	-0.296332	0.000831795	0.173714	0.0527918	-0.260823	0.00339338	0.0342181	0.70444	0.0282396	0.754258	-0.266089	0.00278537	0.103767	0.249118	-0.217892
Carn.a.C16.1	-0.124173	0.169211	-0.143415	0.111982	-0.144076	0.110326	0.0323084	0.721323	-0.00128403	0.988718	0.154788	0.0860674	0.0509079	0.573968	0.0607459	0.502213	0.0336806	0.710006	0.104409	0.248118	0.123298	0.172252	-0.0482266	0.594326	0.0235153	0.795187	-0.26242	0.00332405	0.123852	0.170322	0.137939	0.126461	0.109709	0.224817	-0.249756	0.00525911	0.16428	0.0683269	-0.173608	0.0539137	0.0477105	0.598283	0.129467	0.151652	-0.254836	0.00438644	0.0667065	0.461144	-0.211084
Carn.a.C18.0	-0.170832	0.0579127	-0.051701	0.568009	-0.0916821	0.310743	0.135094	0.134533	0.158156	0.0793931	0.31302	0.000426315	0.244293	0.00636824	0.222697	0.0130639	0.175106	0.0518521	0.230256	0.0102281	0.10884	0.228526	0.128069	0.156148	0.209548	0.019656	0.0059229	0.947896	-0.00949803	0.916521	-0.0170197	0.850989	0.293948	0.000964695	-0.298625	0.00079348	0.267569	0.00274151	-0.243909	0.00645351	0.111559	0.217057	0.103352	0.252961	-0.293243	0.00099326	0.169976	0.0591941	-0.249114
Carn.a.C18.1	-0.118777	0.186815	-0.0492719	0.584818	-0.0646329	0.47341	0.213272	0.0170899	0.194697	0.0297181	0.367932	2.77003e-05	0.239773	0.00719884	0.224866	0.0118376	0.144602	0.107578	0.171158	0.0564174	0.197045	0.0277764	0.0669985	0.457344	0.0768356	0.393889	-0.216399	0.0155042	0.0789739	0.38083	0.0590415	0.512577	0.298507	0.000758741	-0.341659	0.000105899	0.22126	0.0132943	-0.244977	0.00601021	0.0719263	0.424872	0.113315	0.208014	-0.330937	0.000177362	0.149395	0.0963199	-0.254329
Carn.a.C18.2	-0.092639	0.303727	-0.0370138	0.681554	-0.0349124	0.69873	0.166384	0.063739	0.22196	0.0129997	0.322243	0.000265961	0.224633	0.0119275	0.198624	0.0265319	0.137161	0.127071	0.166968	0.0628041	0.153905	0.0865989	0.125069	0.164409	0.12153	0.176752	-0.064	0.47776	0.0622181	0.490122	-0.141032	0.116615	0.291508	0.0010174	-0.150587	0.0936702	0.278175	0.00174507	-0.160184	0.0743883	0.0404731	0.653633	0.0292043	0.746145	-0.12212	0.174649	0.249714	0.00508392	-0.145327
Carn.a.C2.0	-0.0627537	0.488168	0.0764878	0.397968	0.107531	0.234197	0.164123	0.0685946	0.249467	0.00531324	0.187858	0.036812	0.128831	0.153685	0.128478	0.154821	0.102653	0.256196	0.0592982	0.512469	-0.00103226	0.990936	-0.0487238	0.590526	0.0261086	0.77318	-0.0899638	0.319928	-0.125992	0.163014	-0.0715468	0.429211	0.112919	0.21148	-0.218436	0.0149486	0.167339	0.0632893	-0.293451	0.000984764	-0.0167238	0.85355	-0.0101463	0.910844	-0.201945	0.0246517	0.065284	0.470773	-0.195072
Carn.a.C3.0	0.0138474	0.87853	0.118716	0.188848	0.0578002	0.523194	0.169939	0.0592512	0.159175	0.0774565	0.27932	0.00174226	0.200107	0.0260111	0.198552	0.0272106	0.127452	0.158164	0.129618	0.151172	0.120013	0.184038	0.0691046	0.445161	0.141797	0.116118	0.0701054	0.438585	-0.0234902	0.795402	-0.0629614	0.486727	0.209127	0.0199081	-0.155858	0.0838996	0.0930983	0.303304	-0.138902	0.123815	-0.0663981	0.463222	0.0208969	0.817573	-0.157256	0.0811349	0.0503037	0.578527	-0.127408
Carn.a.C5.0	0.0802519	0.373151	0.0393794	0.662411	-0.0540338	0.549024	0.27039	0.00236385	0.0714593	0.42789	0.326716	0.00021623	0.345813	8.63027e-05	0.318009	0.000322618	0.213702	0.0168638	0.188639	0.0352716	0.156104	0.082151	0.259527	0.00356036	0.232916	0.00908192	0.139447	0.120813	-0.00339171	0.970038	-0.128774	0.152189	0.355441	5.31416e-05	-0.166851	0.0629901	0.147029	0.101754	-0.0902427	0.316447	0.00201536	0.982205	-0.0176406	0.844993	-0.206261	0.0211645	0.0983779	0.27465	-0.169155
Carn.a.C8.1	0.0365445	0.686592	-0.130027	0.149878	-0.028085	0.756527	0.122555	0.174866	0.169441	0.0600068	0.36119	4.24698e-05	0.198131	0.0275441	0.183648	0.0413085	0.214194	0.0170563	0.0916444	0.310943	0.349608	7.64303e-05	0.0695452	0.442259	0.113863	0.207667	0.0638489	0.480597	0.214363	0.0169672	-0.158168	0.079369	0.170751	0.0580342	-0.154033	0.0876244	0.419021	1.61162e-06	-0.123827	0.170409	0.00718175	0.936837	0.0709992	0.432759	-0.137649	0.127265	0.392101	7.94308e-06	-0.116614
Carn.a.C9.0	0.0351374	0.704024	-0.0207022	0.822932	-0.0144709	0.875717	0.146162	0.112638	0.12479	0.176066	0.283549	0.00184575	0.24337	0.00778416	0.222775	0.0150398	0.150071	0.10326	0.164321	0.0741797	0.129853	0.159068	0.232182	0.0112046	0.265304	0.00364124	0.226677	0.0133283	-0.054223	0.557572	-0.234411	0.0104332	0.22328	0.0148078	0.00124626	0.989282	0.18414	0.0451185	-0.0282225	0.76029	0.0585458	0.52656	-0.042145	0.648597	-0.0188648	0.838425	0.233364	0.0107894	-0.0474861
H1	0.13685	0.129505	0.145756	0.106201	0.154669	0.0863124	-0.127899	0.156701	-0.105668	0.242438	-0.402669	4.31287e-06	-0.283972	0.00144842	-0.282153	0.00155747	-0.204456	0.0228929	-0.309533	0.000496928	-0.202814	0.0240307	-0.170184	0.0588811	-0.134766	0.135486	0.0212935	0.814173	-0.0178379	0.843912	0.0703068	0.437268	-0.345133	9.53641e-05	0.136516	0.130449	-0.267764	0.00272137	0.0573281	0.526598	-0.0565791	0.532021	-0.0608088	0.501769	0.206823	0.0213355	-0.20654	0.0215169	0.0596129
lyso.PC.a.C14.0	0.142433	0.113001	0.332307	0.000166215	0.284233	0.00136992	0.249518	0.00511966	0.351207	6.58908e-05	0.133843	0.136596	0.0725653	0.420761	0.0472074	0.600664	-0.0991398	0.270936	-0.00663594	0.941391	-0.0983164	0.274951	-0.0606636	0.501045	-0.068424	0.447812	0.0627896	0.486139	-0.137413	0.126369	-0.112111	0.212911	0.0811859	0.367601	-0.218482	0.0145207	-0.0442888	0.623386	-0.136547	0.128795	-0.00381567	0.966291	-0.103367	0.250952	-0.100012	0.266726	0.0679201	0.451168	0.0285346
lyso.PC.a.C16.0	-0.0279386	0.756796	0.200541	0.0250855	0.118575	0.187573	0.160375	0.0740409	0.166562	0.0634524	0.101462	0.259827	0.139988	0.119368	0.140461	0.118115	0.0920184	0.306988	0.116264	0.196363	-0.00546851	0.951693	0.114931	0.20157	0.0929401	0.302153	0.0166759	0.853373	-0.039447	0.661867	-0.0629985	0.484688	0.0693948	0.441384	-0.176197	0.0494575	-0.0870968	0.333664	-0.124215	0.167327	-0.0292719	0.745577	-0.107601	0.231984	-0.124387	0.166736	-0.0816897	0.364628	-0.114869
lyso.PC.a.C16.1	0.0781321	0.385939	0.200559	0.0250719	0.0778249	0.387814	0.228866	0.0103878	0.171023	0.0566148	0.142679	0.112376	0.138181	0.124248	0.11173	0.214478	-0.0163564	0.856153	0.0966697	0.283101	-0.0524485	0.560821	0.0529585	0.557012	0.0147158	0.87045	0.042851	0.634713	-0.0357235	0.692082	0.0174071	0.84702	0.160504	0.0738063	-0.211963	0.0177942	0.00334255	0.970472	-0.114181	0.204541	0.0379293	0.67412	0.0590538	0.512489	-0.107269	0.233433	0.103515	0.250274	-0.0497389
lyso.PC.a.C18.0	-0.0109985	0.902995	0.158347	0.077807	0.0537819	0.550891	0.10714	0.233998	0.062937	0.485114	0.0874224	0.331855	0.153167	0.0881322	0.156455	0.0814601	0.124061	0.167856	0.0899048	0.318268	0.0474654	0.598672	0.192565	0.031581	0.267478	0.00264238	0.102169	0.25651	0.012768	0.887479	-0.0985929	0.273598	0.0818556	0.363652	-0.123877	0.168492	-0.0897634	0.319032	-0.0368848	0.682604	0.0249462	0.782156	-0.127662	0.155782	-0.107803	0.231101	-0.132909	0.139373	-0.124584
lyso.PC.a.C18.1	0.0789677	0.380867	0.23176	0.0094388	0.0951275	0.290879	0.174685	0.0514663	0.109942	0.221939	0.0589616	0.513149	0.0903594	0.315819	0.0709063	0.431481	-0.00090937	0.991985	0.0826974	0.358726	-0.121561	0.176642	0.0336959	0.708746	0.0695054	0.440655	0.0283318	0.753482	-0.0869555	0.334452	0.0970077	0.281415	0.106642	0.236188	-0.244879	0.00603093	-0.0325837	0.717946	-0.101401	0.260117	0.089149	0.322366	0.0177819	0.843767	-0.180178	0.0444759	-0.00768664	0.932128	-0.0789002
lyso.PC.a.C18.2	0.129271	0.152274	0.184522	0.0403381	0.100494	0.266373	0.12868	0.154171	0.137838	0.12674	-0.0365948	0.686183	-0.00343037	0.96982	-0.0296522	0.743401	-0.0995751	0.270787	0.0299984	0.740511	-0.189388	0.0352844	-0.0771928	0.393624	-0.137668	0.127213	-0.0349772	0.69937	-0.138386	0.125228	0.109199	0.226988	0.0472762	0.601621	-0.149186	0.0981578	-0.0132179	0.884013	-0.0769851	0.394901	0.085583	0.344131	0.0529976	0.558332	-0.0471943	0.60225	0.0422093	0.641162	0.068406
lyso.PC.a.C18.3	0.0234962	0.794531	0.00325038	0.971287	-0.0170015	0.850543	0.0926636	0.303598	0.0477788	0.596259	0.0427711	0.635345	0.0372842	0.679355	0.0307035	0.73359	-0.0459171	0.610663	0.0725161	0.421076	-0.0270661	0.764165	-0.00990476	0.912603	-0.109542	0.223631	0.0944455	0.294364	0.0643318	0.475477	0.0958034	0.287453	0.0926575	0.30363	-0.0296836	0.742124	0.0542058	0.547752	0.00485407	0.957118	0.127834	0.155222	0.123041	0.171399	0.055361	0.539243	0.171084	0.056525	0.122243
lyso.PC.a.C18.5	0.077583	0.391231	0.120157	0.183507	0.122694	0.174377	-0.000440598	0.996147	0.0313769	0.729041	-0.154681	0.0862866	-0.191654	0.03312	-0.192378	0.0324527	-0.188293	0.0363727	-0.154788	0.0860674	-0.103383	0.252816	-0.267046	0.00279609	-0.186908	0.0377891	-0.127276	0.158743	-0.0121164	0.893621	0.0679969	0.452505	-0.190414	0.03429	-0.00147286	0.987055	-0.0725476	0.422772	-0.087081	0.335727	-0.0175169	0.846687	-0.00172463	0.984838	0.0323462	0.721011	-0.0572714	0.527007	-0.0703887
lyso.PC.a.C18.6	0.0687585	0.447449	0.123984	0.169864	0.0759969	0.40101	0.173961	0.0534226	0.152422	0.0910213	0.0908198	0.31533	0.0898253	0.320675	0.083443	0.356365	0.000830842	0.99271	0.104837	0.246177	-0.0344107	0.70401	0.014716	0.870973	-0.039251	0.664734	-0.0773564	0.392619	-0.0290983	0.748032	0.0611928	0.499069	0.107588	0.23395	-0.230477	0.0101543	0.0520472	0.565418	-0.222747	0.013043	0.0377467	0.676849	-0.0523808	0.562926	-0.22874	0.0107492	0.0134131	0.882313	-0.141419
lyso.PC.a.C20.0	0.0588513	0.515656	0.030225	0.738621	0.00205193	0.981956	0.035336	0.696437	0.0219103	0.808891	0.0344422	0.703752	0.046439	0.608078	0.0738379	0.414552	0.0458977	0.61227	0.0732651	0.418189	0.0265555	0.769406	0.0537278	0.552917	0.116696	0.196526	0.0235279	0.79508	0.0426436	0.637731	0.00401574	0.964669	0.0136837	0.879955	-0.0465586	0.607154	-0.0345303	0.70303	-0.0787411	0.384182	0.137693	0.127143	-0.0415924	0.646049	-0.0222628	0.805876	-0.0881574	0.329771	-0.0939984
lyso.PC.a.C20.1	0.137702	0.125568	0.13847	0.123458	0.0239324	0.790803	0.127564	0.156103	0.0343226	0.70358	0.0828817	0.357653	0.029106	0.74697	0.0282028	0.754569	-0.0728049	0.419225	-0.0370323	0.681404	0.0846697	0.347349	-0.0374501	0.678008	-0.0388449	0.666718	-0.00457143	0.959615	0.0350968	0.697217	-0.00977573	0.913738	-0.0281106	0.755346	-0.0165161	0.854763	0.0830968	0.356404	-0.00994777	0.912225	-0.0175484	0.845793	-0.140664	0.117581	-0.0866912	0.335927	-0.00789555	0.930287	0.00452842
lyso.PC.a.C20.3	0.20676	0.0213757	0.264497	0.00307679	0.142194	0.115093	0.208057	0.0205605	0.146373	0.104718	0.122499	0.175067	0.117212	0.194544	0.0897876	0.320879	-0.0157356	0.862116	0.0734729	0.416868	-0.0472825	0.601572	0.0172714	0.84881	0.00424862	0.96262	0.0449851	0.619366	-0.0943131	0.297017	-0.00380173	0.966552	0.112044	0.215057	-0.196412	0.028939	-0.0311251	0.731131	-0.0047081	0.958578	0.0833863	0.356692	-0.0976302	0.280293	-0.161435	0.0733005	-0.01938	0.830611	0.0528151
lyso.PC.a.C20.4	0.0768049	0.394078	0.133739	0.136904	0.0395453	0.661077	0.0221751	0.805849	0.0236621	0.793113	-0.0032381	0.971396	-0.0406575	0.652158	-0.0605899	0.501566	-0.0597358	0.507624	-0.00842396	0.925633	-0.0457696	0.611811	-0.106255	0.2379	-0.083576	0.353629	-0.0440369	0.625364	-0.0122581	0.891946	0.127447	0.156485	-0.0424393	0.637972	-0.128301	0.15371	-0.0221935	0.805691	0.0527496	0.558571	0.0667896	0.458751	0.0142734	0.874313	-0.0931244	0.301192	0.0088172	0.922171	0.0841905
lyso.PC.a.C20.5	0.114965	0.203282	0.103987	0.250042	0.00796223	0.929986	0.104516	0.247632	-0.0138474	0.87853	-0.0358206	0.692483	-0.0579009	0.52247	-0.0671597	0.4581	-0.111931	0.215523	-0.0587695	0.516241	-0.0733973	0.417348	-0.17133	0.0571789	-0.109457	0.225887	-0.0983666	0.276668	0.0249567	0.782934	0.158087	0.079526	0.0123053	0.891973	-0.137718	0.127073	0.0361542	0.689765	-0.0581967	0.520344	0.106461	0.238906	0.0423855	0.639769	-0.124494	0.168105	0.00481511	0.957636	-0.0840724
lyso.PC.a.C22.1	0.129677	0.149316	0.178986	0.0459213	0.132043	0.141987	0.0583103	0.51782	0.0644793	0.474464	-0.0992381	0.27046	-0.0712688	0.429125	-0.0660891	0.463484	-0.165561	0.065077	-0.0760369	0.398836	-0.149849	0.0953023	0.017616	0.845207	-0.0687005	0.445976	-0.00823963	0.927256	-0.0665622	0.460284	-0.0107281	0.905369	-0.126753	0.158768	0.0426421	0.636366	-0.205235	0.0218262	-0.0676743	0.45281	0.0121352	0.893023	-0.074851	0.406247	0.133954	0.13627	-0.112885	0.209754	0.0983594
lyso.PC.a.C22.5	0.0288725	0.748932	0.087318	0.332435	0.0587035	0.514997	0.0651674	0.469753	0.103146	0.251972	0.146052	0.104068	0.0894316	0.32083	0.056043	0.53425	0.10247	0.255105	-0.0290077	0.747796	0.120934	0.178896	-0.0203748	0.821338	0.0459969	0.610042	0.0458802	0.61095	0.0670906	0.456725	-0.108068	0.229955	0.0274224	0.761153	-0.134353	0.135097	0.133235	0.1384	-0.0422734	0.639288	-0.0693456	0.441708	-0.0997051	0.268203	-0.111084	0.217149	0.0716498	0.426658	-0.0465745
lyso.PC.a.C22.6	0.104676	0.244977	0.2778	0.00177109	0.164479	0.0668691	0.185837	0.0381228	0.163275	0.0689121	0.00395084	0.965097	-0.00935791	0.917413	-0.0300276	0.739242	-0.176891	0.0485569	-0.00360061	0.968192	-0.173272	0.0534051	-0.0823963	0.360483	-0.16792	0.0613029	-0.152227	0.0901185	-0.120897	0.179029	0.0957727	0.287608	0.0209339	0.81652	-0.173493	0.0530977	0.0455484	0.613534	-0.0780952	0.386164	0.0878157	0.329678	-0.0114531	0.899004	-0.127724	0.155582	0.0490261	0.586694	0.00418433
lyso.PC.a.C15.0	-0.0115576	0.898088	0.149591	0.0958788	0.038937	0.665975	0.330802	0.000178499	0.217542	0.0149576	0.309456	0.00047269	0.379601	1.47237e-05	0.372897	2.12284e-05	0.208098	0.0200229	0.276344	0.00187561	0.0638157	0.479031	0.358747	4.48369e-05	0.215822	0.015787	0.172344	0.0547106	-0.0247005	0.78425	-0.157837	0.0787782	0.316848	0.00034001	-0.226458	0.0112408	-0.0122089	0.892377	-0.117284	0.192446	-0.0158833	0.860271	-0.10365	0.249653	-0.172197	0.0549205	0.00205223	0.981879	-0.162255
lyso.PC.a.C17.0	-0.0240983	0.789386	0.224694	0.0119038	0.0821813	0.361741	0.317309	0.000333007	0.228971	0.0103522	0.283656	0.00140221	0.360903	4.00933e-05	0.351631	6.44954e-05	0.129131	0.15105	0.255386	0.00414448	0.0403564	0.654568	0.367908	2.77365e-05	0.230605	0.00980801	0.0674224	0.454497	-0.0563871	0.53174	-0.156829	0.0807258	0.304639	0.000583357	-0.212645	0.0174241	-0.0301014	0.738624	-0.110962	0.21766	-0.0272197	0.762866	-0.0578986	0.520784	-0.150716	0.0933869	-0.00307834	0.972808	-0.176135
lyso.PC.e.C18.1	0.0479201	0.595171	0.172897	0.0539294	0.000731183	0.993561	0.220971	0.0134175	0.0878894	0.329271	0.208633	0.019701	0.276104	0.00189334	0.278894	0.00169612	0.12247	0.173408	0.194667	0.0297443	0.0557419	0.536451	0.263939	0.00302066	0.206323	0.0211254	0.0388264	0.666867	0.0236068	0.793585	-0.0111398	0.901754	0.231084	0.0096533	-0.21275	0.017368	-0.0662611	0.462319	-0.110071	0.221394	0.0755637	0.401783	-0.0687189	0.445853	-0.187588	0.0363189	-0.0899355	0.318103	-0.134144
PC.aa.C18.0	0.0409278	0.649998	0.246642	0.00566874	0.0937266	0.298067	0.199189	0.0260982	0.1422	0.113597	0.0839201	0.351646	0.167773	0.0615334	0.171662	0.055687	0.0655853	0.466905	0.115416	0.199663	-0.0717112	0.42626	0.23831	0.00756845	0.130482	0.146791	0.0454378	0.614396	-0.0447127	0.620062	-0.165444	0.0652685	0.0676989	0.452646	-0.0451367	0.616746	-0.0324178	0.719321	-0.0796498	0.376757	-0.0201782	0.823034	-0.097235	0.280285	0.0170077	0.850489	0.000196621	0.998288	-0.0480061
PC.aa.C20.0	0.172998	0.0547731	0.18767	0.0370044	0.173898	0.05351	0.104585	0.247318	0.0759969	0.40101	-0.0335673	0.710938	-0.0070181	0.938274	0.0118269	0.896149	-0.0975673	0.280604	-0.0586121	0.517367	0.0297341	0.742717	0.0262282	0.77217	-0.144157	0.110122	-0.04676	0.605598	0.0294319	0.745241	-0.142861	0.113385	-0.139053	0.123404	0.195688	0.0295444	-0.163002	0.0705255	0.0325539	0.719294	0.0257372	0.776321	-0.192315	0.0325103	0.189545	0.0351303	-0.10874	0.228958	0.0849662
PC.aa.C28.2	0.090937	0.312726	0.37055	2.40867e-05	0.371367	2.30527e-05	0.260854	0.00338951	0.328006	0.000203581	0.0251551	0.780378	0.0220461	0.806957	0.0169155	0.85129	-0.188104	0.0358012	-0.0345806	0.701457	-0.1109	0.217917	-0.0340645	0.705706	-0.0991828	0.270728	-0.057874	0.520961	-0.0453641	0.614971	-0.0615975	0.494467	-0.0215791	0.810969	-0.145935	0.104347	-0.186243	0.0376985	-0.147226	0.101293	-0.0249278	0.782313	-0.0663902	0.461446	0.00530876	0.953103	-0.0226298	0.801949	-0.0625868
PC.aa.C30.0	0.173822	0.0536151	0.363821	3.70508e-05	0.336762	0.000143062	0.293759	0.000972271	0.368189	2.94635e-05	0.114209	0.206282	0.0941306	0.297956	0.0952447	0.292255	-0.107323	0.235106	0.0657183	0.467821	-0.127836	0.156906	0.00248623	0.978132	-0.139481	0.122245	-0.0252022	0.780853	-0.170134	0.0589569	-0.0975232	0.280822	0.117325	0.19411	-0.175547	0.0512584	-0.10957	0.225405	-0.138234	0.125644	0.062867	0.487382	-0.0352667	0.697003	0.0047081	0.958578	0.0177876	0.844347	0.0669898
PC.aa.C30.2	0.130902	0.147138	0.260878	0.00351907	0.241051	0.00712075	0.24406	0.00641984	0.221117	0.0137369	0.0387915	0.668426	0.0536208	0.553709	0.0405224	0.654561	-0.0700299	0.439079	-0.0307726	0.734062	-0.0658883	0.466669	0.0112856	0.900879	-0.0358647	0.692124	-0.094011	0.298572	-0.0300803	0.739828	-0.132444	0.142401	-0.00664673	0.941536	-0.0663163	0.463775	-0.0476161	0.599008	-0.062716	0.48843	0.0429017	0.635696	-0.109614	0.225218	0.0154335	0.864739	0.000560189	0.995094	-0.0176302
PC.aa.C30.3	0.100786	0.263027	0.293954	0.000919014	0.298747	0.000751064	0.132473	0.140685	0.182065	0.0422665	-0.087619	0.330765	-0.0665438	0.460409	-0.0732596	0.416321	-0.105444	0.241517	-0.0981628	0.275705	-0.117296	0.192399	-0.0422673	0.639336	-0.103048	0.252426	-0.0265684	0.768378	-0.0764608	0.396205	-0.118077	0.189442	-0.167644	0.0617356	-0.00632258	0.944156	-0.239127	0.00735988	-0.042384	0.638411	-0.0502243	0.577574	-0.143373	0.110625	0.101647	0.258959	-0.133966	0.136233	0.0644977
PC.aa.C30.4	0.0625234	0.491556	0.122912	0.175383	0.0956134	0.292372	0.072313	0.426184	0.0366434	0.687012	-0.131451	0.1471	-0.0637036	0.483403	-0.0557003	0.54009	-0.109634	0.227049	-0.0543138	0.550236	-0.110504	0.223364	-0.022391	0.805567	-0.209574	0.0201497	-0.0260605	0.774493	-0.0365596	0.687691	-0.0148844	0.870041	-0.164702	0.06875	0.0680373	0.454098	-0.15528	0.0863568	-0.0302653	0.739323	-0.104545	0.249449	-0.0890225	0.327027	0.132753	0.143108	-0.0785686	0.387185	0.0385007
PC.aa.C32.0	0.172375	0.0556619	0.290285	0.00112179	0.23205	0.00964077	0.190968	0.0337631	0.221451	0.0135923	0.0122927	0.892083	-0.00428009	0.962343	-0.00147915	0.987	-0.073775	0.414951	-0.062074	0.4929	-0.105385	0.243708	-0.0570511	0.528599	-0.0921983	0.308018	-0.0960063	0.288399	-0.0758584	0.401871	-0.129806	0.150574	-0.00421086	0.962952	-0.116916	0.195678	-0.0392006	0.665138	-0.102899	0.255057	0.0306027	0.735476	-0.0597766	0.509068	0.00855389	0.924796	0.00242329	0.978686	0.0309174
PC.aa.C32.1	0.203207	0.0231863	0.259859	0.00351693	0.207349	0.0204821	0.189542	0.0343918	0.172412	0.0546146	0.00554224	0.951042	-0.0424578	0.637826	-0.0574931	0.523712	-0.172608	0.0543362	-0.0573825	0.524512	-0.102968	0.252795	-0.156928	0.0805341	-0.190587	0.0333976	-0.136891	0.127827	-0.0865253	0.336855	0.0273671	0.76162	0.00295545	0.973894	-0.0758525	0.399982	-0.0802458	0.373188	-0.094126	0.296006	0.0582427	0.518306	0.0154654	0.863911	0.0111336	0.901808	0.00819662	0.927635	0.0769647
PC.aa.C32.2	0.128227	0.153948	0.347453	7.95421e-05	0.312707	0.000409348	0.249788	0.00507057	0.2989	0.00074618	0.00815975	0.92796	0.0404916	0.653486	0.0187527	0.835354	-0.182108	0.0422172	0.0134808	0.881241	-0.185419	0.0385642	-0.0482458	0.59267	-0.0937389	0.298003	-0.054722	0.543942	-0.1258	0.161941	-0.0129278	0.88608	0.0895115	0.320396	-0.147127	0.101524	-0.144639	0.107487	-0.167975	0.0612166	0.042765	0.635394	-0.0315945	0.726163	-0.0246759	0.78446	-0.0513978	0.568705	-0.0717972
PC.aa.C32.3	0.0873118	0.332469	0.249002	0.00521456	0.209542	0.0191635	0.0828756	0.357689	0.0851982	0.34434	-0.116092	0.197029	-0.0533641	0.553993	-0.0641659	0.476618	-0.152246	0.0900792	-0.0601536	0.504656	-0.161481	0.0720497	-0.0139293	0.877319	-0.0207127	0.818425	-0.134648	0.134236	-0.071361	0.428528	-0.0761045	0.398416	-0.0990968	0.271145	0.0214685	0.81192	-0.219109	0.0142356	-0.0481229	0.593613	0.0724117	0.421747	-0.0703902	0.434848	0.128768	0.152208	-0.122071	0.174823	0.0209831
PC.aa.C34.0	0.0327435	0.716622	0.23718	0.00786565	0.147355	0.100992	0.190163	0.0337981	0.180289	0.0443438	0.121837	0.175654	0.166876	0.0629509	0.165149	0.0657545	0.0798464	0.375577	0.0749002	0.405938	-0.0284055	0.752861	0.123035	0.171421	0.130452	0.146887	0.0123257	0.891354	-0.0970323	0.281293	-0.120436	0.180701	0.134661	0.134201	-0.198372	0.0267272	-0.0434962	0.62962	-0.102568	0.254648	-0.0157296	0.861609	-0.10851	0.228045	-0.141505	0.115385	-0.0880184	0.328559	-0.117733
PC.aa.C34.1	0.146151	0.103833	0.264412	0.0029674	0.196559	0.0281688	0.114163	0.204615	0.103662	0.249597	-0.075576	0.401706	-0.108897	0.226382	-0.117217	0.192704	-0.194384	0.0299859	-0.0714163	0.428169	-0.136356	0.129333	-0.244467	0.0061184	-0.212424	0.0175433	-0.19772	0.0272378	-0.067828	0.451784	0.168	0.0611783	-0.052977	0.556875	-0.145174	0.106184	-0.118194	0.189002	-0.13227	0.141298	0.0830845	0.356475	0.0858618	0.340584	-0.050212	0.577667	-0.0785684	0.383286	0.0150845
PC.aa.C34.2	0.136375	0.129281	0.237401	0.0078067	0.211822	0.0178717	0.0851982	0.34434	0.155232	0.0838928	-0.150814	0.0931715	-0.13337	0.137997	-0.140528	0.117937	-0.217137	0.0151496	-0.114876	0.201788	-0.233579	0.00888234	-0.222697	0.0126958	-0.246568	0.00568348	-0.172442	0.054571	-0.158931	0.0767073	0.00243932	0.978456	-0.0761045	0.398416	0.0356498	0.692686	-0.0613333	0.496323	-0.104713	0.24481	0.036977	0.681853	-0.00466359	0.958801	0.120442	0.180679	-0.0377143	0.675863	0.0849155
PC.aa.C34.3	0.0934685	0.299403	0.11981	0.182993	0.0944025	0.294584	0.0879939	0.328695	0.132682	0.140055	-0.086765	0.335515	-0.0653825	0.468286	-0.0600184	0.505615	-0.150409	0.0940626	-0.0055914	0.950608	-0.127816	0.155282	-0.0985253	0.273929	-0.122747	0.172434	-0.174286	0.0520082	-0.0555453	0.537891	0.0368971	0.682504	-0.0304455	0.735746	0.0162212	0.857329	-0.0759324	0.399485	-0.110206	0.220825	0.131275	0.144336	0.063275	0.48277	0.168866	0.0598406	0.0761045	0.398416	0.0683441
PC.aa.C34.4	0.107533	0.232279	0.268854	0.00250725	0.241358	0.00681637	0.194329	0.0300334	0.230427	0.00986608	-0.0324793	0.718812	-0.0201782	0.823034	-0.0413825	0.646371	-0.206648	0.0209194	-0.0249217	0.782366	-0.140811	0.117194	-0.0986544	0.273298	-0.0930876	0.301384	-0.206556	0.0209775	-0.108111	0.229769	-0.00597849	0.947192	-0.00423963	0.962546	-0.0918341	0.307962	-0.139189	0.121507	-0.123035	0.171421	0.0749247	0.405784	-0.0251982	0.780012	0.037659	0.676312	0.00353303	0.968789	0.0612104
PC.aa.C34.5	0.174243	0.0520668	0.343828	9.51993e-05	0.319883	0.000296283	0.273948	0.00205987	0.29224	0.000987014	0.00977573	0.913738	-0.00168356	0.985139	0.00673425	0.940524	-0.125198	0.163971	-0.0790292	0.380495	-0.151121	0.0925009	-0.0382243	0.671732	-0.098126	0.275886	-0.20255	0.0236426	-0.0893149	0.321464	-0.10467	0.245005	0.00350845	0.969006	-0.145684	0.104951	-0.187588	0.0363189	-0.0855668	0.34225	0.00486022	0.957064	-0.0552197	0.54028	0.0370077	0.681604	-0.0187834	0.835088	0.0750169
PC.aa.C36.0	0.047828	0.59588	0.139521	0.120615	0.151355	0.0919938	-0.125929	0.161508	-0.0337081	0.708645	-0.339158	0.000119626	-0.213223	0.0171159	-0.180227	0.0444172	-0.134058	0.135962	-0.121137	0.178164	-0.237346	0.0078214	-0.0759508	0.39937	-0.138716	0.122788	-0.0633057	0.482557	-0.100252	0.265577	0.0792627	0.379086	-0.250065	0.0050208	0.0709124	0.431441	-0.350912	6.68782e-05	0.00823349	0.92731	0.0173088	0.847874	-0.0234101	0.795267	0.206476	0.021028	-0.238286	0.00757481	0.11063
PC.aa.C36.1	0.153376	0.0876956	0.314347	0.000380449	0.185813	0.0381486	0.190697	0.0332937	0.124289	0.167073	0.0256037	0.776564	0.0132227	0.883499	0.00933333	0.917629	-0.137124	0.127174	0.0425868	0.636804	-0.103441	0.250613	-0.117321	0.192305	-0.0875515	0.33114	-0.112276	0.212232	-0.104172	0.247265	0.1702	0.0578289	0.0826728	0.35887	-0.247975	0.00540792	-0.106458	0.237002	-0.155564	0.083227	0.128037	0.154564	0.0923318	0.305339	-0.157677	0.0790844	-0.107054	0.234376	-0.0777204
PC.aa.C36.2	0.1564	0.0828197	0.257699	0.00395391	0.185555	0.0392179	0.154052	0.0875852	0.158326	0.0790677	-0.0756633	0.403085	-0.0478615	0.597123	-0.0639559	0.479861	-0.192151	0.0326604	-0.0477105	0.598283	-0.183541	0.0414285	-0.15008	0.0961434	-0.128617	0.154374	-0.103465	0.252439	-0.15735	0.0809507	0.012129	0.893511	0.0244532	0.787209	-0.033498	0.711508	-0.0412777	0.648548	-0.122757	0.174155	0.0739953	0.413556	0.0276758	0.759966	0.0391125	0.665846	-0.0558049	0.537655	0.00794965
PC.aa.C36.3	0.160963	0.0741535	0.275021	0.00206107	0.191094	0.0336443	0.274864	0.00207368	0.235229	0.00867283	0.106266	0.239771	0.0958993	0.288939	0.0668891	0.459916	-0.062502	0.489918	0.0192982	0.831315	-0.0988261	0.274422	-0.0696648	0.441473	-0.0591471	0.513545	-0.108645	0.229365	-0.173709	0.053773	-0.0531487	0.557209	0.129064	0.152938	-0.160548	0.0749107	0.00346814	0.969488	-0.132016	0.143704	0.0570323	0.528736	-0.0470936	0.603026	-0.108116	0.231649	-0.0227978	0.801306	-0.0142376
PC.aa.C36.4	0.0880799	0.328221	0.200424	0.0251716	0.163127	0.0691657	0.140387	0.11831	0.154716	0.084937	0.0827035	0.35869	0.0212289	0.813981	-0.0083871	0.925957	-0.0481352	0.593519	-0.0620707	0.491153	-0.00146851	0.98704	-0.122525	0.173213	-0.0528049	0.558158	-0.120873	0.179118	-0.0582058	0.518571	-0.0896528	0.31963	0.00849155	0.925038	-0.0978495	0.277246	0.0687988	0.445324	-0.0652657	0.469082	-0.0143779	0.8734	-0.0582243	0.518439	-0.0850876	0.344968	-0.0138863	0.877695	0.00584332
PC.aa.C36.5	0.150593	0.0936567	0.240977	0.0069066	0.157733	0.0789783	0.313204	0.000400373	0.26714	0.00267655	0.237862	0.00768515	0.162642	0.0700059	0.131152	0.144715	-0.0295545	0.743206	0.049745	0.581214	0.0394593	0.661768	-0.00616897	0.945511	0.0333886	0.711283	-0.191293	0.0327389	-0.0506974	0.573991	-0.0829432	0.357296	0.18867	0.0352414	-0.239859	0.00717761	0.144731	0.107262	-0.10867	0.227357	0.1102	0.220851	-0.028	0.756278	-0.206808	0.020819	0.133081	0.138858	-0.0683011
PC.aa.C36.6	0.105942	0.239293	0.222065	0.0129563	0.156854	0.0806779	0.343072	9.88072e-05	0.331748	0.000170683	0.245296	0.0059433	0.202151	0.0239236	0.195822	0.028774	0.0102181	0.909849	0.13914	0.12164	0.0327127	0.716876	0.0951336	0.290848	0.0765653	0.395559	-0.25557	0.00411675	-0.0468141	0.603703	-0.056639	0.529906	0.226992	0.0110464	-0.312436	0.000414301	0.0369032	0.682454	-0.186599	0.0373289	0.136061	0.13017	0.0199939	0.824625	-0.187705	0.0362013	0.137309	0.12666	-0.114163
PC.aa.C38.0	0.0786974	0.382503	0.152276	0.0900138	0.146642	0.102666	-0.125524	0.162871	-0.0553794	0.539107	-0.34279	0.000100189	-0.21651	0.0154505	-0.185493	0.038486	-0.170833	0.0568938	-0.0886943	0.324848	-0.240823	0.00694327	-0.0650323	0.470676	-0.115048	0.20111	-0.0411429	0.648281	-0.0914347	0.310077	0.11047	0.219715	-0.243576	0.00631159	0.0763502	0.396891	-0.353118	5.98172e-05	0.0264578	0.769316	0.0316866	0.725396	-0.00704147	0.937815	0.198396	0.0267081	-0.227023	0.0110353	0.0952627
PC.aa.C38.1	0.0768909	0.393548	0.205505	0.0216501	0.17772	0.0474988	-0.0392442	0.663499	0.0111152	0.90197	-0.262077	0.00323869	-0.145899	0.104435	-0.116934	0.193784	-0.15023	0.0944562	-0.051361	0.568983	-0.203816	0.0227708	-0.0278341	0.757677	-0.13557	0.131573	-0.0559693	0.534788	-0.113407	0.207642	0.0512995	0.569446	-0.208332	0.0198818	0.0490568	0.58646	-0.394175	6.47138e-06	-0.00424578	0.962491	0.00912442	0.919467	-0.0532104	0.555136	0.19769	0.027262	-0.252215	0.0046484	0.0941198
PC.aa.C38.2	0.067447	0.454333	0.179257	0.0455901	0.13584	0.1308	0.0230661	0.798211	0.0676989	0.452646	-0.107515	0.232359	-0.0436313	0.628555	-0.029874	0.740528	-0.0522212	0.562522	-0.039404	0.662213	-0.0813579	0.366584	-0.0219601	0.807696	-0.0525653	0.559948	-0.0713794	0.428408	-0.032725	0.716774	-0.00358833	0.9683	-0.105954	0.239238	-0.0444117	0.622422	-0.242716	0.00650325	0.0143041	0.874044	0.0352811	0.695706	-0.0224639	0.803371	0.111441	0.215671	-0.147687	0.10022	0.110384
PC.aa.C38.3	0.119849	0.18464	0.265397	0.0029749	0.171393	0.0570866	0.272504	0.00227153	0.20158	0.0249167	0.17155	0.0568562	0.159597	0.0766667	0.130795	0.147471	-0.002845	0.974973	0.0637482	0.481291	-0.0347317	0.701379	0.0221558	0.806791	0.0603493	0.505011	-0.0332589	0.713478	-0.150659	0.0948558	-0.0948544	0.294243	0.163474	0.0697066	-0.174565	0.0525894	-0.030332	0.73773	-0.0781243	0.387927	0.0156538	0.862827	-0.126263	0.162107	-0.174099	0.0532307	-0.118483	0.189722	-0.0454886
PC.aa.C38.4	0.105438	0.241544	0.201911	0.0240936	0.146802	0.102289	0.121376	0.177303	0.110525	0.219483	0.0761966	0.397843	0.0184025	0.838387	-0.0126697	0.88834	-0.0668018	0.458668	-0.0438771	0.62662	0.0222857	0.8049	-0.111945	0.213593	-0.00489708	0.956738	-0.0831767	0.355941	-0.0357849	0.691579	-0.108166	0.22953	0.00831336	0.926607	-0.0561782	0.533263	0.0690261	0.443819	-0.0368725	0.682704	-0.000509985	0.995517	-0.0694869	0.440776	-0.0721782	0.423248	-0.0313118	0.728516	-0.00294316
PC.aa.C38.5	0.126022	0.1612	0.194544	0.0298492	0.14078	0.117275	0.225057	0.0117648	0.182052	0.0422806	0.200442	0.025158	0.111318	0.21618	0.0671152	0.456559	-0.0125469	0.889416	-0.0218925	0.808276	0.0776528	0.388866	-0.0665438	0.460409	0.0273671	0.76162	-0.10757	0.232118	-0.0233364	0.795897	-0.131453	0.143789	0.111281	0.216332	-0.144713	0.107307	0.16419	0.0673545	-0.0746544	0.407484	0.0230353	0.798474	-0.0629923	0.48473	-0.156959	0.0804743	0.08051	0.371612	-0.0544516
PC.aa.C38.6	0.0303685	0.738466	0.20742	0.0214902	0.156989	0.0829198	0.191452	0.0340396	0.182585	0.043371	0.0989927	0.275588	0.0678761	0.45517	0.0334705	0.712868	-0.073706	0.417309	0.0162387	0.858333	-0.0408353	0.653405	-0.0588281	0.51755	-0.0963615	0.2886	-0.168249	0.0629306	-0.0681082	0.453626	0.00826766	0.927605	0.064213	0.479906	-0.151385	0.0946168	0.0908217	0.317314	-0.176284	0.0512299	0.0209013	0.818273	0.0153809	0.865745	-0.134559	0.13771	-0.00648773	0.943168	-0.101488
PC.aa.C40.0	0.0670292	0.457138	0.204621	0.0222309	0.160621	0.0735946	0.0916252	0.309067	0.108774	0.226909	-0.113929	0.205547	-0.031023	0.730924	-0.01353	0.880811	-0.112977	0.20938	0.00748387	0.933915	-0.129899	0.148619	0.0401106	0.656538	-0.0651859	0.469627	-0.149757	0.0955078	-0.0501935	0.577807	0.00365591	0.967703	-0.0907404	0.313777	-0.0363257	0.687161	-0.273438	0.00210114	-0.0524485	0.560821	0.0227527	0.800896	-0.0300338	0.73919	0.103127	0.252057	-0.14376	0.109658	0.0370568
PC.aa.C40.1	0.0574378	0.524112	0.151287	0.0921404	0.130452	0.146887	-0.0575607	0.523223	-0.0121352	0.893023	-0.199558	0.0258186	-0.117241	0.19261	-0.0871214	0.333528	-0.079619	0.376942	-0.084639	0.347524	-0.102298	0.255907	-0.00962826	0.915035	-0.0636498	0.480176	-0.0344393	0.702619	-0.055275	0.539874	0.0220092	0.807274	-0.205321	0.02177	0.0400123	0.657326	-0.359367	4.34206e-05	0.0518587	0.565241	-0.0346667	0.70075	-0.082851	0.357832	0.152467	0.0896088	-0.254906	0.00421736	0.12757
PC.aa.C40.2	0.0743963	0.409111	0.109708	0.222927	0.109008	0.225909	-0.0617942	0.493088	-0.0196621	0.82749	-0.190876	0.033127	-0.14475	0.107217	-0.124184	0.167433	-0.0847742	0.346753	-0.134863	0.133611	-0.0453456	0.615115	-0.0651183	0.470089	-0.035533	0.693641	-0.0727865	0.419343	0.026169	0.771764	-0.0102796	0.909309	-0.254814	0.00423151	0.0557788	0.536181	-0.294962	0.000881076	0.0815853	0.365243	-0.0340461	0.705858	-0.0731183	0.417222	0.151816	0.0909995	-0.190151	0.0338098	0.141389
PC.aa.C40.3	0.0385991	0.668702	0.13208	0.141875	0.117972	0.189836	0.0475822	0.597773	0.0703594	0.435049	-0.0792442	0.379197	-0.0218986	0.808223	0.000172043	0.998506	-0.042765	0.635394	-0.0294009	0.744494	-0.0566636	0.529727	0.029573	0.743051	0.0246452	0.784721	-0.0790476	0.380384	-0.00201536	0.982205	0.010298	0.909147	-0.0824516	0.36016	-0.0705499	0.433804	-0.283662	0.00140186	-0.00630415	0.944318	0.00842396	0.925633	-0.024424	0.786607	0.0601536	0.504656	-0.178359	0.0466969	0.0365653
PC.aa.C40.4	0.0689032	0.444632	0.238648	0.00748157	0.196694	0.0280591	0.112916	0.209629	0.142562	0.112672	-0.0512504	0.569816	-0.0496467	0.581962	-0.0452043	0.616218	-0.12435	0.166862	-0.0705806	0.433604	-0.0662611	0.462319	-0.102648	0.254276	-0.0781444	0.385864	-0.169389	0.0590459	-9.21659e-05	0.999212	0.00972043	0.914224	-0.0882519	0.327274	-0.0907404	0.313777	-0.14733	0.101049	-0.117997	0.189743	0.00988018	0.91282	-0.0275269	0.76027	-0.00588018	0.948059	-0.108307	0.228919	-0.0325899
PC.aa.C40.5	0.0458003	0.611572	0.182108	0.0422172	0.175035	0.0509949	0.156934	0.0805222	0.182796	0.0414351	0.147066	0.101668	0.057573	0.523134	0.0266114	0.768014	-0.0288786	0.748881	-0.031447	0.72739	0.0664823	0.460824	-0.0988694	0.27225	0.00781567	0.930991	-0.0726267	0.420367	-0.0089278	0.921197	-0.14537	0.105707	0.0442704	0.62353	-0.103379	0.250895	0.100829	0.262823	-0.100946	0.262268	-0.0707527	0.432482	-0.0858986	0.340376	-0.100356	0.265077	0.0282396	0.754258	-0.0813948
PC.aa.C40.6	0.042699	0.638679	0.263475	0.00332393	0.220422	0.0144424	0.231159	0.0102376	0.223743	0.0130043	0.0998439	0.271465	0.0740607	0.415066	0.0342831	0.706214	-0.104913	0.247781	0.03536	0.697428	-0.0618785	0.496042	-0.0641163	0.480569	-0.102378	0.259438	-0.119333	0.188366	-0.113542	0.210838	-0.00894481	0.921692	0.0793876	0.382244	-0.189711	0.0357242	0.0217203	0.811282	-0.223685	0.0130283	0.00677148	0.940685	0.00115438	0.989903	-0.144639	0.110392	-0.0420477	0.64381	-0.147238
PC.aa.C42.0	0.0824086	0.360411	0.219742	0.0139527	0.187281	0.0366301	-0.0135361	0.880757	0.0670968	0.456683	-0.177548	0.0477167	-0.138108	0.124451	-0.119779	0.183106	-0.149364	0.096389	-0.150722	0.0933734	-0.12341	0.170112	-0.0866298	0.33627	-0.0506298	0.574502	-0.0976037	0.278459	-0.075023	0.405167	-0.0311582	0.729797	-0.217567	0.014946	0.0324363	0.719169	-0.269972	0.0024021	-0.0261014	0.772338	-0.0183349	0.838973	-0.103447	0.250584	0.130962	0.145303	-0.191662	0.0323996	0.0638402
PC.aa.C42.1	0.106531	0.236676	0.250986	0.00485805	0.219521	0.014051	0.076768	0.394306	0.120786	0.17943	-0.109843	0.222355	-0.070126	0.436578	-0.0591459	0.51183	-0.132209	0.141484	-0.0519631	0.564457	-0.100602	0.263904	-0.0175791	0.845527	-0.0775914	0.389243	-0.0687189	0.445853	-0.0683134	0.448547	-0.0375484	0.677209	-0.153911	0.0865862	-0.00467588	0.958692	-0.297954	0.000776733	-0.0433978	0.630395	0.000645161	0.994321	-0.110132	0.221136	0.106722	0.235835	-0.176473	0.0490972	0.0520061
PC.aa.C42.2	0.0534132	0.553628	0.209806	0.0190098	0.193923	0.0303835	-0.0364608	0.686058	0.0374808	0.677758	-0.253155	0.00449354	-0.187601	0.0363065	-0.171939	0.0552894	-0.176031	0.0496747	-0.125917	0.16155	-0.150046	0.0948649	-0.0993671	0.269835	-0.121223	0.177855	-0.171969	0.0552454	-0.0376221	0.676611	0.035404	0.694698	-0.277972	0.0017591	0.0539662	0.549525	-0.328154	0.00020218	-0.0172657	0.848247	-0.0394286	0.662016	-0.073278	0.416203	0.172412	0.0546146	-0.188879	0.0350364	0.0651982
PC.aa.C42.4	-0.00966513	0.91471	0.105339	0.241985	0.101395	0.260146	0.138157	0.124316	0.128885	0.151835	0.0236866	0.792903	0.02	0.824572	0.0309862	0.731231	-0.0629493	0.485029	-0.0223533	0.80432	0.0381874	0.672031	0.00486636	0.95701	0.0211613	0.814563	-0.156227	0.081908	0.0654439	0.467868	0.002298	0.979706	-0.00384025	0.966074	-0.140989	0.116728	-0.073063	0.417575	-0.124233	0.167263	-0.0160307	0.858987	-0.0375668	0.67706	-0.0711336	0.430003	-0.0700891	0.436819	-0.0972657
PC.aa.C42.5	0.0820399	0.36257	0.28674	0.00123749	0.238673	0.00747529	0.200295	0.0252671	0.226439	0.0112476	0.0184516	0.837961	0.0335914	0.709608	0.0376959	0.676013	-0.12588	0.161673	-0.00999078	0.911847	-0.0452596	0.615787	0.0284301	0.752654	-0.101075	0.261656	-0.12075	0.179563	0.0125284	0.889578	-0.0383164	0.670987	0.00906912	0.919953	-0.100731	0.26329	-0.105972	0.239156	-0.189425	0.0345045	-0.0235207	0.794321	-0.0201475	0.823299	0.0355637	0.69339	0.0084424	0.92547	-0.0578679
PC.aa.C42.6	0.0776651	0.388791	0.240104	0.00711725	0.180664	0.0438984	0.140363	0.118375	0.140418	0.118229	-0.0494624	0.583366	0.0393303	0.662807	0.0544946	0.545618	-0.0746728	0.407368	0.0078894	0.930341	-0.138218	0.124147	0.117591	0.191277	0.0362396	0.687863	-0.158175	0.0781336	-0.0830783	0.356511	0.000872504	0.992311	0.00827035	0.926986	-0.114384	0.203734	-0.275914	0.00190753	-0.189303	0.0346234	0.0296406	0.742484	-0.0450445	0.617466	0.0156498	0.862305	-0.176467	0.0491052	-0.121733
PC.aa.C43.4	0.0454869	0.614013	0.277401	0.00179922	0.195097	0.0293798	0.128541	0.152938	0.172455	0.0545536	0.0129094	0.886241	0.00787097	0.930504	0.0222611	0.805111	-0.138298	0.123928	0.0743779	0.409227	-0.0893579	0.32123	0.00219355	0.980629	-0.0543717	0.546525	-0.0647312	0.472737	-0.0503287	0.576782	0.0586482	0.515393	0.034937	0.698529	-0.140614	0.11771	-0.132	0.142118	-0.161174	0.0725984	0.0639508	0.478099	0.0117419	0.896471	-0.0377942	0.675216	-0.0284854	0.752189	-0.0996498
PC.aa.C43.6	0.114796	0.202104	0.288578	0.00114798	0.199232	0.0260654	0.196664	0.028084	0.188055	0.0358503	0.0485591	0.590267	0.0377573	0.675515	0.0119631	0.894532	-0.125825	0.161859	-0.0495422	0.582758	-0.0136221	0.880005	-0.0240246	0.790016	-0.120535	0.180344	-0.122882	0.171959	-0.0436375	0.628506	-0.0614316	0.495632	0.0178618	0.843074	-0.0742427	0.410081	-0.071318	0.428806	-0.137714	0.125534	-0.0343779	0.703125	-0.0274286	0.761101	0.0241905	0.788599	-0.0376897	0.676063	-0.0586175
PC.aa.C44.12	0.131883	0.142473	0.256301	0.0040084	0.203214	0.023182	0.236946	0.00792831	0.231177	0.0096238	0.156756	0.0808699	0.0554654	0.538477	0.0267465	0.766869	-0.122974	0.171636	-0.0463103	0.607608	0.0303226	0.736774	-0.0906052	0.314501	-0.13474	0.133968	-0.116184	0.196672	-0.0361352	0.688716	0.0175975	0.845367	0.0694194	0.441222	-0.204313	0.0224356	0.00806144	0.928826	-0.181284	0.0431691	-0.0349555	0.698377	0.00884178	0.921954	-0.129647	0.149413	0.0119754	0.894424	-0.106206
PC.ae.C30.0	0.134022	0.136071	0.360154	4.16859e-05	0.3589	4.44824e-05	0.247336	0.00553155	0.36027	4.1434e-05	0.0933763	0.299882	0.109217	0.225016	0.0960492	0.286214	-0.109401	0.224231	0.100498	0.264403	-0.101462	0.259827	0.0439447	0.626089	-0.119889	0.1827	0.0151521	0.866644	-0.177647	0.0475921	-0.14588	0.104479	0.0642826	0.475815	-0.130679	0.146179	-0.190298	0.03367	-0.110704	0.218737	-0.00193548	0.982911	-0.166218	0.0640067	0.00248848	0.978022	-0.0599508	0.506095	0.0193425
PC.ae.C30.2	0.052768	0.558433	0.273284	0.00211372	0.224836	0.0118494	0.281739	0.00151443	0.232836	0.0091062	0.0825315	0.359694	0.204049	0.022613	0.205088	0.0219227	-0.00717051	0.936677	0.149155	0.0968597	-0.0704823	0.434246	0.237438	0.00779692	0.0485469	0.590361	-0.0256406	0.77625	-0.079361	0.378494	-0.0917604	0.308351	0.126581	0.159338	-0.157081	0.0802353	-0.212492	0.0175068	-0.161659	0.071733	0.00656221	0.942042	-0.0925038	0.304435	-0.0135115	0.880972	-0.112633	0.210777	-0.126888
PC.ae.C32.0	0.187041	0.0368744	0.248829	0.00524654	0.203601	0.0229169	0.246962	0.00560524	0.254249	0.00431921	0.128295	0.15373	0.106065	0.238746	0.0910476	0.312136	0.0109555	0.903372	0.0299724	0.739705	-0.00558525	0.950662	0.0124117	0.8906	-0.0575484	0.523312	-0.017192	0.848888	-0.0649339	0.471349	-0.148879	0.0974855	0.0747588	0.406827	-0.124608	0.165979	-0.00568356	0.949795	-0.162525	0.0702092	0.0656774	0.466279	-0.0939478	0.296924	-0.00191705	0.983074	0.0599078	0.506401	-0.0272442
PC.ae.C32.1	0.200928	0.0248018	0.278998	0.00168911	0.238402	0.00754467	0.244694	0.00606996	0.232031	0.00935418	0.066722	0.459206	0.0615238	0.494985	0.0389677	0.665727	0.00146851	0.98704	-0.0273364	0.76188	-0.0836313	0.35331	-0.018765	0.835247	-0.0696406	0.439765	-0.0524301	0.560959	-0.0964363	0.284269	-0.119889	0.1827	0.0138679	0.877856	-0.171564	0.0558289	-0.0406759	0.652011	-0.107422	0.232761	0.0820276	0.362642	-0.139551	0.120533	-0.0653088	0.468789	-0.030255	0.737339	0.0207066
PC.ae.C32.2	0.161432	0.0721373	0.354593	5.54933e-05	0.28126	0.00154374	0.248197	0.00536571	0.210415	0.0186598	-0.00662366	0.9415	0.0727496	0.419579	0.0683379	0.448384	-0.108485	0.22815	0.0559017	0.535282	-0.136436	0.129107	0.0941751	0.295753	-0.0966329	0.283285	-0.100866	0.262647	-0.109524	0.223709	-0.0244117	0.786712	0.0107465	0.905207	-0.109401	0.224231	-0.274212	0.00203877	-0.079361	0.378494	0.0430353	0.633256	-0.072381	0.421944	0.0336283	0.709304	-0.130507	0.146714	0.0143963
PC.ae.C34.0	0.129161	0.150952	0.302083	0.000651342	0.178187	0.0469116	0.33659	0.000135441	0.255902	0.00406726	0.153745	0.0869293	0.23678	0.00797309	0.223029	0.0125611	-0.00364977	0.967757	0.140584	0.117791	-0.112756	0.210278	0.190599	0.033386	0.10177	0.258381	-0.0458003	0.611572	-0.172264	0.0548242	-0.155601	0.0831532	0.18827	0.0356362	-0.15863	0.077273	-0.013745	0.878931	-0.121954	0.175238	0.0983717	0.27468	-0.0543041	0.547025	-0.0362826	0.687512	0.0522396	0.562384	-0.0558955
PC.ae.C34.1	0.186115	0.038621	0.26507	0.00301159	0.200617	0.0256277	0.195053	0.0300849	0.19465	0.0304318	0.0106625	0.906328	-0.0261715	0.772648	-0.0468733	0.604724	-0.141035	0.118105	-0.0153013	0.865887	-0.083487	0.35611	-0.130159	0.149461	-0.130455	0.148532	-0.159232	0.07735	-0.0636098	0.482245	0.00728875	0.935897	-0.00487805	0.957083	-0.130744	0.147628	-0.0593171	0.512334	-0.126099	0.162655	0.0992478	0.272371	0.0328686	0.716695	-0.0107569	0.905502	0.0129221	0.886592	0.015358
PC.ae.C34.2	0.195619	0.0289423	0.321978	0.000269207	0.287748	0.00118763	0.257604	0.00382171	0.274224	0.0020378	0.0393364	0.662757	0.0335422	0.710014	0.00337327	0.970201	-0.102507	0.254934	-0.0364854	0.685858	-0.0994716	0.26933	-0.100688	0.263495	-0.105794	0.239951	-0.103435	0.250641	-0.132104	0.141801	-0.125278	0.163701	0.017278	0.84814	-0.0975361	0.278793	-0.0492043	0.585334	-0.109782	0.222615	0.0435822	0.628942	-0.123533	0.169685	-0.0150046	0.86793	-0.0430292	0.633305	0.0197419
PC.ae.C34.3	0.131146	0.144734	0.268885	0.00250431	0.295207	0.000872044	0.165235	0.0656125	0.234888	0.00850008	-0.0598218	0.507012	-0.0258433	0.774528	-0.0655914	0.466864	-0.0832258	0.355656	-0.0931244	0.301192	-0.129935	0.148503	-0.131226	0.144487	-0.0907343	0.31381	-0.0826237	0.359156	-0.123521	0.169727	-0.166065	0.0642555	-0.0305991	0.734463	-0.0434654	0.629862	-0.0307035	0.73359	-0.112412	0.211679	0.0590599	0.512445	-0.152061	0.0904727	0.0419724	0.641678	-0.0348633	0.699134	0.0097573
PC.ae.C34.4	0.0929524	0.302089	0.199551	0.0258232	0.168	0.0611783	0.210894	0.0183881	0.189284	0.0346413	0.0708633	0.431761	0.0919693	0.307248	0.0779662	0.386951	-0.0265376	0.768639	0.062808	0.486011	-0.0157911	0.861074	0.0780215	0.386613	0.0287127	0.750276	-0.0506667	0.574223	-0.0517972	0.565702	-0.110691	0.218789	0.0569585	0.527584	-0.0647005	0.472947	-0.117954	0.189905	-0.103945	0.248303	0.0486575	0.589514	-0.0869739	0.334349	0.0434101	0.630298	-0.00913057	0.919413	-0.00858986
PC.ae.C36.0	0.11447	0.203393	0.314034	0.000385818	0.25012	0.0050109	0.250992	0.00485698	0.275392	0.00194696	0.0633733	0.482089	0.044596	0.620977	0.0369155	0.682354	-0.0847558	0.346858	0.0806329	0.370881	-0.116381	0.195912	-0.0301014	0.738624	0.00245161	0.978348	-0.148104	0.0992547	-0.126765	0.158728	-0.0147834	0.86986	0.0785438	0.383435	-0.224442	0.0120013	-0.11055	0.21938	-0.150949	0.0928759	0.158906	0.0767534	0.0222857	0.8049	-0.0460891	0.609326	0.0151767	0.866429	0.0115207
PC.ae.C36.1	0.0522151	0.562568	0.113942	0.205497	0.0830722	0.356547	0.0971183	0.280865	0.136295	0.129507	-0.0690753	0.443493	-0.0387281	0.66766	-0.025702	0.775728	-0.119594	0.183785	0.025235	0.779698	-0.150157	0.0946195	-0.0549493	0.542268	-0.0764485	0.396281	-0.165745	0.0647754	-0.0799693	0.374841	0.0496406	0.582009	-0.00800614	0.929313	-0.0281598	0.754931	-0.0961843	0.285534	-0.0952442	0.290285	0.131072	0.144961	0.06247	0.488364	0.124154	0.167538	0.0420952	0.640702	0.0532104
PC.ae.C36.2	0.145223	0.106064	0.218826	0.0143635	0.170605	0.0572283	0.0440061	0.625606	0.0443072	0.623241	-0.25769	0.00380966	-0.136657	0.128483	-0.130077	0.148059	-0.236098	0.00815957	-0.0220522	0.806904	-0.311724	0.000427625	-0.0594531	0.509638	-0.140608	0.117727	-0.0612535	0.496885	-0.173296	0.0533709	0.079275	0.379012	-0.116719	0.19461	0.077874	0.387514	-0.28969	0.00109673	-0.0333456	0.711639	0.115674	0.198654	0.00863287	0.923793	0.223379	0.0124203	-0.130796	0.145817	0.0996252
PC.ae.C36.3	0.145198	0.106124	0.299041	0.000741713	0.223109	0.0125289	0.265616	0.00283566	0.23071	0.0097741	0.0843687	0.349071	0.085278	0.343886	0.0473978	0.599194	-0.113014	0.209231	0.0386667	0.668156	-0.113038	0.209131	-0.0501014	0.578506	-0.0136037	0.880166	-0.0913548	0.310501	-0.136252	0.129629	-0.0437665	0.62749	0.118734	0.186976	-0.14027	0.118618	-0.0371859	0.680154	-0.125972	0.161364	0.0797727	0.376019	-0.0333026	0.711994	-0.0729647	0.418203	-0.030298	0.736979	-0.0551398
PC.ae.C36.4	0.0507465	0.573619	0.222353	0.0128369	0.19133	0.0327048	0.219324	0.0141389	0.233395	0.00893739	0.190052	0.0339033	0.133376	0.137979	0.0918771	0.307734	0.0490998	0.586131	-0.00468203	0.958638	0.0385684	0.66895	-0.0365653	0.685207	0.019828	0.826057	-0.065235	0.469292	-0.0597296	0.507668	-0.146771	0.102361	0.0946421	0.293356	-0.187939	0.035967	0.0793733	0.37842	-0.135023	0.133148	-0.0169401	0.851076	-0.129364	0.150308	-0.185911	0.0380454	-0.0343594	0.703277	-0.0974931
PC.ae.C36.5	0.0771121	0.392185	0.217045	0.0151935	0.194894	0.0295512	0.203263	0.0231482	0.213505	0.0169668	0.150101	0.0947421	0.0956989	0.28798	0.0585192	0.516319	0.0161352	0.858078	-0.051023	0.571531	0.0261075	0.772285	-0.0443379	0.623	-0.0170015	0.850543	-0.0985745	0.273688	-0.0517051	0.566395	-0.145641	0.105055	0.0420522	0.641043	-0.164221	0.0673027	0.0938003	0.297685	-0.105659	0.240554	-0.0232627	0.796528	-0.121776	0.175873	-0.162765	0.0697924	-0.0247865	0.783517	-0.0597419
PC.ae.C36.6	0.115005	0.20128	0.202937	0.023373	0.133057	0.138931	0.332903	0.000161573	0.248983	0.00521798	0.251453	0.00477741	0.199896	0.0255645	0.175521	0.0503475	0.0146605	0.870933	0.0717051	0.4263	0.052639	0.559397	0.0578925	0.520828	0.100516	0.264315	-0.124209	0.167348	-0.00602765	0.946758	-0.116719	0.19461	0.209425	0.0192318	-0.226089	0.0113767	0.164135	0.0674477	-0.111742	0.214427	0.124774	0.165412	-0.0684916	0.447362	-0.23812	0.00761781	0.143582	0.110102	-0.142747
PC.ae.C38.0	0.104049	0.247826	0.266015	0.00279315	0.231386	0.00955722	0.313505	0.000395032	0.29318	0.000949173	0.14894	0.0973461	0.0810691	0.368292	0.061573	0.49464	-0.115435	0.199591	0.0155269	0.863376	-0.0277112	0.758714	-0.0513794	0.568844	-0.0722028	0.42309	-0.267545	0.00263559	-0.0598955	0.506488	-0.0696467	0.439725	0.0965407	0.283746	-0.194704	0.0297129	0.0486513	0.589561	-0.173886	0.0525548	0.0834409	0.354411	-0.0275515	0.760063	-0.146587	0.102797	0.0920184	0.306988	-0.0989247
PC.ae.C38.2	0.0785745	0.383249	0.145524	0.105336	0.0903041	0.316117	0.0620952	0.490981	0.0433487	0.630782	-0.119687	0.183445	-0.0392688	0.663301	-0.019576	0.828233	-0.115914	0.197721	0.0403502	0.654617	-0.171558	0.0558378	-0.000264209	0.997691	-0.0310599	0.730616	-0.0841782	0.350163	-0.107803	0.231101	0.060172	0.504525	-0.040381	0.654371	0.0115269	0.898357	-0.25525	0.00416492	-0.0283134	0.753637	0.094384	0.294679	-0.0156375	0.862412	0.130298	0.147366	-0.128498	0.153076	0.0767127
PC.ae.C38.3	0.0802642	0.373078	0.179545	0.0452385	0.137266	0.12678	0.159281	0.0760535	0.156166	0.0820295	0.0796928	0.376499	0.0615545	0.494769	0.0616774	0.493907	-0.0156129	0.862626	0.00996006	0.912117	0.0106237	0.906286	0.000466974	0.995897	0.0253395	0.77881	-0.0993303	0.270013	-0.0138003	0.878447	-0.0740707	0.411169	0.0338802	0.707225	-0.0858495	0.340654	-0.0942427	0.295405	-0.00666667	0.94112	0.0601229	0.504874	-0.0402949	0.65506	0.010808	0.904667	-0.0220829	0.80664	0.0481045
PC.ae.C38.4	0.0766759	0.394875	0.234906	0.0084948	0.180793	0.0437459	0.171465	0.0559711	0.190685	0.0333053	0.0967373	0.282763	0.0850015	0.345457	0.0623902	0.488921	-0.00804301	0.928988	0.0096467	0.914873	-0.0215975	0.810811	-0.0294071	0.744443	0.0406759	0.652011	-0.104289	0.246734	-0.0672688	0.455528	-0.0818433	0.363724	0.0653763	0.468328	-0.167201	0.0624333	-0.0348694	0.699084	-0.108965	0.226093	0.0261751	0.771712	-0.0618802	0.492486	-0.0894931	0.320496	-0.0384455	0.669943	-0.0711152
PC.ae.C38.5	0.0799078	0.375209	0.201948	0.0240674	0.153432	0.0875803	0.171871	0.0553864	0.156276	0.081811	0.119281	0.184943	0.0436436	0.628458	-0.00152381	0.986551	-0.0766329	0.395141	-0.032768	0.716418	0.020977	0.81615	-0.134968	0.133309	-0.0455238	0.613726	-0.144276	0.108379	-0.0334624	0.710674	-0.0078341	0.930829	0.043232	0.631703	-0.176547	0.0490015	0.092129	0.306405	-0.130372	0.147136	0.00896467	0.920873	-0.0414992	0.645441	-0.189321	0.0346055	-0.0176098	0.84526	-0.102888
PC.ae.C38.6	0.0819539	0.363075	0.231736	0.00944652	0.185235	0.0387603	0.247969	0.0054091	0.203465	0.0230092	0.12741	0.156605	0.0751214	0.40455	0.0325407	0.718302	-0.0736897	0.413584	-0.0221444	0.806113	-0.0194962	0.828923	-0.0868879	0.334829	-0.0370323	0.681404	-0.182814	0.0414144	-0.0506667	0.574223	-0.017321	0.847767	0.0702304	0.435893	-0.213462	0.0169894	0.0693579	0.441627	-0.172535	0.0544405	0.0196682	0.827437	-0.03098	0.731283	-0.198058	0.0269718	-0.0135607	0.880542	-0.12808
PC.ae.C40.0	0.124608	0.165979	0.332233	0.000166798	0.263853	0.00303043	0.264866	0.00291703	0.255908	0.00406635	0.0718341	0.425467	0.0660092	0.464026	0.0492166	0.58524	-0.163496	0.0685331	0.0610814	0.498097	-0.169727	0.0585363	-0.0548633	0.542901	-0.0868018	0.335309	-0.133585	0.137359	-0.179803	0.0449263	-0.00129647	0.988562	0.111803	0.214174	-0.206802	0.0208228	-0.0251306	0.780587	-0.192848	0.0313285	0.0782673	0.385116	-0.0372166	0.679905	-0.140197	0.118814	-0.0262243	0.771295	-0.0987527
PC.ae.C40.1	0.0899416	0.318069	0.245432	0.00591519	0.211822	0.0178717	0.0282089	0.754517	0.0818126	0.363905	-0.160528	0.0737617	-0.109155	0.225279	-0.0889892	0.323237	-0.131054	0.145018	-0.0702857	0.435531	-0.165475	0.0652181	-0.0591951	0.511479	-0.0266421	0.767754	-0.138015	0.124704	-0.104412	0.246175	0.00494624	0.956304	-0.16969	0.0585917	-0.0485776	0.590126	-0.302243	0.000646888	-0.0567988	0.528744	0.0389739	0.665678	-0.0805837	0.371174	0.0857942	0.340966	-0.196842	0.0279397	0.0463349
PC.ae.C40.2	0.0673364	0.455074	0.177985	0.0471658	0.111226	0.216562	0.182378	0.0419085	0.142618	0.112532	0.103742	0.249231	0.12553	0.16285	0.128356	0.153531	0.0193487	0.830198	0.090808	0.313416	0.0248971	0.782575	0.111275	0.216358	0.0538372	0.550481	-0.0731183	0.417222	-0.0455422	0.613582	-0.112627	0.210803	0.0778556	0.387626	-0.060596	0.501523	-0.148694	0.0979044	-0.0172227	0.848621	0.0519693	0.564411	-0.106427	0.237138	0.0302058	0.73775	-0.0291429	0.746661	0.0438095
PC.ae.C40.3	0.093149	0.301064	0.164571	0.0667148	0.104946	0.243755	0.137573	0.125926	0.117677	0.190951	0.097874	0.277125	0.0606759	0.500958	0.0546237	0.544666	-0.0427035	0.63588	-0.0221075	0.806429	0.0923871	0.305048	0.00780952	0.931045	0.0517727	0.565887	-0.116952	0.193714	0.0625192	0.488022	-0.11506	0.201062	0.0149186	0.86868	-0.0195515	0.828445	-0.0228264	0.800264	0.0259601	0.773537	0.0486943	0.589232	-0.0411429	0.648281	0.0363072	0.687312	0.028043	0.755915	0.0468387
PC.ae.C40.4	0.0810077	0.368656	0.153192	0.0880807	0.110439	0.219844	0.173333	0.0533196	0.132301	0.141205	0.0826298	0.35912	0.0757788	0.400442	0.065321	0.468705	-0.0151459	0.866697	-0.0230968	0.797948	0.0617819	0.493175	0.0134562	0.881456	0.0658986	0.464776	-0.118138	0.18921	0.0567558	0.529057	-0.0936344	0.298544	0.019576	0.828233	-0.0843379	0.349247	-0.0378863	0.674469	-0.0408541	0.650587	0.0459171	0.610663	-0.0556682	0.536991	-0.0189309	0.833812	0.00129647	0.988562	-0.0245346
PC.ae.C40.5	0.104504	0.245757	0.24271	0.00650464	0.200295	0.0252671	0.284233	0.00136992	0.263662	0.00305218	0.146132	0.103877	0.08247	0.360052	0.0556682	0.536991	-0.1022	0.256366	-0.0144639	0.872649	-0.0151459	0.866697	-0.0709063	0.431481	-0.0441413	0.624543	-0.238298	0.00757163	-0.0426237	0.636512	-0.0920553	0.306794	0.0952135	0.290441	-0.168995	0.0596435	0.123994	0.168089	-0.179963	0.0447339	0.0281659	0.75488	-0.0352565	0.695907	-0.140018	0.119287	0.0955576	0.288695	-0.111687
PC.ae.C40.6	0.0728812	0.420637	0.263478	0.00319602	0.221325	0.0136467	0.290662	0.00110457	0.277954	0.00183831	0.109476	0.225807	0.0741841	0.412363	0.0521164	0.5649	-0.115103	0.202735	0.0102282	0.910128	-0.0932179	0.302681	-0.0782061	0.387429	-0.0527396	0.560251	-0.223641	0.0126757	-0.0996821	0.270271	-0.0182533	0.840325	0.098524	0.275897	-0.230552	0.0101291	0.0239308	0.791651	-0.212035	0.0182249	0.0563525	0.533667	-0.00393391	0.965389	-0.175742	0.0509972	0.00481511	0.957636	-0.143314
PC.ae.C42.0	0.100737	0.263261	0.257026	0.0039035	0.196959	0.0278456	0.066894	0.458047	0.0922765	0.305629	-0.114912	0.201643	-0.0208786	0.816996	0.00273425	0.975849	-0.0733641	0.415655	0.0339478	0.706668	-0.177849	0.0473359	0.0704946	0.434166	0.0391889	0.663945	-0.0127312	0.887802	-0.172006	0.0551926	-0.0136283	0.879951	-0.0775361	0.389582	-0.0306421	0.734104	-0.373475	2.05758e-05	-0.0521966	0.562706	0.0750661	0.404897	-0.114968	0.201425	0.0880246	0.328526	-0.262378	0.00320249	0.0215791
PC.ae.C42.1	0.0697081	0.43932	0.181407	0.0430259	0.16867	0.0601421	-0.0757358	0.40071	-0.0048172	0.957444	-0.255115	0.00418545	-0.178077	0.0470502	-0.156215	0.0819323	-0.160197	0.0743658	-0.104799	0.244421	-0.144399	0.108076	-0.0607619	0.50035	-0.0669063	0.457965	-0.0643994	0.475013	-0.0552012	0.540416	0.0317358	0.724987	-0.257198	0.00387897	0.0637542	0.479455	-0.384025	1.15168e-05	0.022427	0.803688	0.00368049	0.967486	-0.0510968	0.570975	0.199736	0.0256843	-0.233124	0.00901866	0.0991336
PC.ae.C42.2	0.0548879	0.54272	0.181321	0.0431261	0.16126	0.0724444	0.0370015	0.681653	0.0820584	0.362462	-0.103447	0.250584	-0.0446697	0.620399	-0.0219969	0.807379	-0.0677419	0.452358	-0.00823963	0.927256	-0.0944393	0.294395	0.0168786	0.851611	-0.00513057	0.954677	-0.0553733	0.539153	-0.0463472	0.607322	-0.0180584	0.841369	-0.12075	0.179563	-0.0187588	0.835301	-0.295011	0.000879263	-0.0163625	0.856099	-0.00251306	0.977805	-0.0794593	0.377902	0.0971121	0.280895	-0.185942	0.0380131	0.0351459
PC.ae.C42.3	0.0202151	0.822716	0.251146	0.00483033	0.209524	0.0191743	0.123822	0.168683	0.184897	0.0391219	-0.0345929	0.701356	0.00488479	0.956847	0.0239201	0.790908	-0.113118	0.208808	0.0191889	0.831579	-0.105063	0.243229	0.00713364	0.937002	-0.0454808	0.614061	-0.160086	0.0745681	-0.0660031	0.464067	0.0142058	0.874903	-0.0246759	0.78446	-0.131121	0.144809	-0.20929	0.0193111	-0.139005	0.122005	-0.0125653	0.889255	-0.069616	0.439927	-0.0115515	0.898142	-0.131515	0.1436	-0.0698187
PC.ae.C42.4	0.0588702	0.515522	0.135012	0.134771	0.110961	0.219543	0.165778	0.0658206	0.133086	0.140463	0.109193	0.227015	0.0494288	0.585158	0.0286011	0.752197	-0.0748072	0.408439	-0.0394209	0.663371	0.0840283	0.352992	-0.0535452	0.554268	-0.000698662	0.993874	-0.142269	0.114899	0.0497309	0.582864	-0.0801825	0.375518	0.0037262	0.967217	-0.0628104	0.487775	0.0138977	0.878091	-0.0295641	0.744137	0.00512982	0.954869	-0.0891393	0.324397	-0.046332	0.608906	0.0155153	0.864028	-0.0398426
PC.ae.C42.5	0.0919017	0.307604	0.231687	0.00946199	0.187779	0.0361272	0.280031	0.00162126	0.246845	0.00562836	0.190704	0.033288	0.0966206	0.283346	0.063404	0.481876	-0.116006	0.197363	0.0123564	0.891085	0.0487558	0.588761	-0.0768172	0.394003	-0.0507896	0.573294	-0.197327	0.0275501	-0.0266605	0.767598	-0.0454009	0.614684	0.110556	0.219355	-0.166488	0.0635708	0.130925	0.145417	-0.155472	0.0834115	0.0304209	0.735952	-0.0293272	0.745113	-0.164412	0.0669825	0.0996375	0.268529	-0.127717
PC.ae.C42.6	0.122826	0.172153	0.307773	0.000508949	0.24078	0.00695358	0.292946	0.000958445	0.292356	0.000982241	0.0959263	0.286833	0.0689278	0.444469	0.0550845	0.541273	-0.152055	0.0904859	0.00938249	0.917196	-0.068977	0.444144	-0.00381567	0.966291	-0.0810261	0.368547	-0.208037	0.0200602	-0.0629923	0.48473	-0.046341	0.60737	0.0764977	0.395977	-0.172713	0.0541887	-0.0382304	0.671683	-0.217677	0.0148941	0.0340215	0.70606	-0.029874	0.740528	-0.076	0.399065	0.0421382	0.64036	-0.0993057
SM.a.C30.1	0.151048	0.0926615	0.427398	8.61981e-07	0.451392	1.76273e-07	0.267084	0.00268218	0.395594	5.96169e-06	0.0435576	0.629135	0.0228571	0.800001	0.0220399	0.80701	-0.232104	0.00933122	-0.0492965	0.584631	-0.0824762	0.360017	-0.0803134	0.372785	-0.0962212	0.285348	-0.0295607	0.743154	-0.114513	0.203222	-0.0953364	0.289817	0.0171244	0.849475	-0.174126	0.0522263	-0.189425	0.0345045	-0.174427	0.0518159	-0.0882581	0.32724	-0.163877	0.0678844	-0.0639939	0.477802	-0.0771674	0.391845	-0.0605653
SM.a.C32.1	0.0925899	0.303984	0.408381	2.80142e-06	0.418458	1.51285e-06	0.322101	0.000267693	0.395257	6.07947e-06	0.0693272	0.44183	0.0694931	0.440736	0.0597419	0.507581	-0.163386	0.0687224	-0.0184209	0.838227	-0.123207	0.170819	-0.0535422	0.552669	-0.0260645	0.77265	-0.0324178	0.719321	-0.09847	0.274199	-0.0698556	0.438351	0.0671521	0.456312	-0.227515	0.0108592	-0.154986	0.0843887	-0.248123	0.00537974	-0.00597849	0.947192	-0.109432	0.224101	-0.0907896	0.313514	-0.0458372	0.611285	-0.127711
SM.a.C32.2	0.171127	0.0564622	0.454747	1.39859e-07	0.42894	7.8106e-07	0.236289	0.00810711	0.353229	5.94822e-05	0.0173763	0.847287	0.0142734	0.874313	0.00373579	0.966997	-0.181524	0.0428902	-0.0614562	0.49546	-0.158126	0.0782271	-0.0564363	0.531382	-0.0332903	0.712096	-0.00976959	0.913792	-0.217524	0.0149663	-0.152989	0.088506	-0.00693088	0.93879	-0.1371	0.127242	-0.222519	0.0127687	-0.125763	0.162065	-0.0351951	0.696411	-0.241598	0.00676016	-0.0465376	0.605845	-0.142962	0.11166	-0.0300215
SM.a.C33.1	0.0540768	0.548706	0.263459	0.00307548	0.161831	0.0714283	0.499496	4.81719e-09	0.351951	6.34621e-05	0.370286	2.44302e-05	0.450341	1.89428e-07	0.441253	3.49628e-07	0.121192	0.177965	0.261045	0.00336561	0.0422796	0.639239	0.326507	0.000218346	0.152836	0.0888292	0.0127926	0.887264	-0.0378679	0.674618	-0.114839	0.201934	0.407724	2.91443e-06	-0.331662	0.00017138	0.0255177	0.777295	-0.252627	0.00458001	0.0591951	0.511479	-0.0569585	0.527584	-0.220995	0.0134069	0.0477604	0.5964	-0.230839
SM.a.C33.2	-0.0150906	0.86718	0.230783	0.00975024	0.132479	0.140666	0.275871	0.00191075	0.242679	0.00651158	0.249579	0.00510847	0.338409	0.000124054	0.338273	0.000124869	0.0388817	0.666421	0.235318	0.00837767	-0.0164731	0.855137	0.292694	0.000968542	0.10349	0.250387	0.0571306	0.526336	-0.0921167	0.30647	-0.100682	0.263524	0.294974	0.000880623	-0.224418	0.0120108	-0.0205776	0.81959	-0.106341	0.237519	0.00506298	0.955273	-0.0376344	0.676511	-0.118378	0.188309	0.0121229	0.893131	-0.0678341
SM.a.C34.0	0.148541	0.0982547	0.214501	0.0164507	0.22177	0.0130793	0.0910169	0.3123	0.14663	0.102695	-0.0312811	0.728772	-0.0823287	0.360878	-0.103011	0.252596	-0.101425	0.260001	-0.104848	0.244199	-0.0846144	0.347665	-0.134931	0.133415	-0.0361229	0.688817	-0.0611674	0.497491	-0.052639	0.559397	-0.0978126	0.277428	-0.0805469	0.371393	-0.0517296	0.56621	-0.0251674	0.780274	-0.0072381	0.936081	0.10741	0.232815	-0.126611	0.159236	-0.0130507	0.885004	-0.00808602	0.928609	0.0817327
SM.a.C34.1	0.165715	0.0659243	0.337448	0.000138442	0.271113	0.002396	0.229784	0.0103878	0.216214	0.0160223	0.0105932	0.906933	0.0360598	0.690534	0.0188891	0.834841	-0.103591	0.25186	-0.0215893	0.811639	-0.10079	0.264963	-0.0218222	0.809645	-0.0358017	0.692637	-0.0943761	0.296693	-0.0686389	0.448241	-0.0827128	0.3606	0.0144831	0.872998	-0.0989017	0.274054	-0.0940551	0.298345	-0.0837199	0.354766	0.0675814	0.455277	-0.114782	0.204004	-0.0162644	0.857531	-0.0438773	0.628026	-0.0378285
SM.a.C34.2	0.109199	0.226988	0.345643	9.30045e-05	0.287648	0.00124902	0.155795	0.0840259	0.155525	0.0845707	-0.0635342	0.482766	-0.0132431	0.883793	-0.0197514	0.827415	-0.112283	0.214075	-0.064919	0.473261	-0.14237	0.11464	-0.0338379	0.708712	-0.0683493	0.450161	-0.0527962	0.55983	-0.0919843	0.309146	-0.085967	0.341965	-0.072214	0.424912	-0.0482329	0.594278	-0.192818	0.0320522	-0.0758521	0.40191	-0.0155342	0.863865	-0.147323	0.102464	0.0321637	0.722521	-0.170461	0.0584658	-0.0214886
SM.a.C35.0	0.187185	0.0375021	0.247629	0.00566862	0.193989	0.0310083	0.136667	0.130021	0.140425	0.119718	-0.0200661	0.824708	0.00959245	0.915694	0.00409756	0.963949	-0.133035	0.140614	-0.00300236	0.973588	-0.0675688	0.455361	-0.0175232	0.846633	-0.109356	0.226317	-0.118515	0.189604	-0.0471377	0.602687	-0.0968057	0.28439	0.0227286	0.801897	-6.29426e-06	0.999972	-0.0320315	0.723615	0.0360598	0.690534	0.0843997	0.350862	-0.0852242	0.346163	0.0839402	0.353498	0.0433926	0.631832	0.103553
SM.a.C35.1	0.0723011	0.422458	0.316977	0.000338035	0.202034	0.0240063	0.375914	1.80224e-05	0.291238	0.00102885	0.261966	0.00325208	0.326292	0.000220543	0.309843	0.000464698	0.0127312	0.887802	0.215232	0.0160804	-0.0256713	0.775989	0.263865	0.00302903	0.132344	0.141074	-0.0402642	0.655306	-0.081874	0.363544	-0.113653	0.206654	0.302065	0.000651858	-0.241395	0.0068077	-0.0495115	0.582992	-0.140608	0.117727	0.0537266	0.551301	-0.0728172	0.419147	-0.144197	0.108576	-0.00903226	0.920278	-0.160111
SM.a.C36.0	0.0880492	0.32839	0.159969	0.0747821	0.164657	0.0665711	0.0718771	0.425189	0.0971982	0.280468	0.036639	0.684606	-0.0168418	0.851931	-0.030808	0.732718	-0.0583779	0.517334	-0.03353	0.710116	-0.0447127	0.620062	-0.0178556	0.843127	-0.0211736	0.814457	-0.0396989	0.659842	-0.0341813	0.704744	-0.106833	0.235348	0.000872504	0.992311	-0.0197112	0.827065	0.0220522	0.806904	0.0375545	0.67716	0.147791	0.099978	-0.0720676	0.423961	0.00573272	0.949361	0.0573763	0.524556	0.0565038
SM.a.C36.1	0.139456	0.122313	0.342584	0.000108025	0.27105	0.00240178	0.224825	0.0122034	0.198571	0.0271958	0.0254477	0.778773	0.0554965	0.539908	0.0362234	0.689202	-0.130795	0.147471	0.00861054	0.9243	-0.0974036	0.281415	0.0222124	0.806307	0.00486546	0.957193	-0.0916758	0.310776	-0.0424107	0.63957	-0.0293375	0.746031	0.0725476	0.422772	-0.135175	0.134295	-0.122587	0.174755	-0.083122	0.358223	0.0961259	0.287797	-0.0406168	0.653808	-0.0335484	0.711094	-0.0578316	0.522968	-0.0851361
SM.a.C36.2	0.128699	0.15411	0.315166	0.000387589	0.245086	0.00619528	0.133898	0.138041	0.112856	0.211735	-0.0408749	0.651752	0.00154209	0.986446	-0.00894414	0.921375	-0.143534	0.111681	-0.0143824	0.873874	-0.147972	0.100949	0.00302124	0.973422	-0.00304013	0.973255	-0.102848	0.25529	-0.105888	0.241453	-0.0307411	0.734323	0.00575295	0.94939	-0.0782187	0.387352	-0.172853	0.0549785	-0.0489756	0.588607	0.0976239	0.280324	-0.0885791	0.327456	-0.0164091	0.856276	-0.163153	0.0702626	-0.0734854
SM.a.C36.3	0.119435	0.184374	0.269616	0.00243517	0.242753	0.00649493	0.155908	0.082541	0.168338	0.0606536	-0.108233	0.229237	-0.022212	0.805533	-0.0487619	0.588714	-0.186863	0.0370569	-0.0106728	0.905854	-0.264154	0.00299634	0.00396313	0.964988	-0.083576	0.353629	0.0415177	0.645294	-0.193641	0.0306295	-0.144006	0.109047	-0.0246144	0.784983	0.0545315	0.545346	-0.181192	0.0432767	0.0179048	0.842701	0.0927312	0.303245	-0.121296	0.17759	0.123908	0.168386	-0.0741874	0.41043	0.0600061
SM.a.C36.4	-0.106384	0.237328	-0.0134624	0.881402	0.0322519	0.720698	-0.0759816	0.399179	0.0212842	0.813505	-0.13294	0.139281	-0.110243	0.22067	-0.0991582	0.270847	-0.124621	0.165937	-0.0846144	0.347665	-0.0615545	0.494769	-0.0718833	0.425149	-0.132055	0.14195	-0.0295914	0.742897	0.0245407	0.785612	-0.0313978	0.7278	-0.154857	0.08465	0.149659	0.0957275	-0.0633057	0.482557	0.0597235	0.507712	-0.0856467	0.341798	-0.0435822	0.628942	0.203164	0.0232159	-0.024768	0.783674	0.12714
SM.a.C37.1	0.0679816	0.450758	0.278218	0.0017421	0.164326	0.0671269	0.371422	2.29843e-05	0.237991	0.00765142	0.247969	0.0054091	0.281727	0.00151518	0.268485	0.00254282	-0.00175115	0.984541	0.18988	0.0340674	-0.0107834	0.904883	0.201198	0.0246053	0.0837972	0.352354	0.016639	0.853694	-0.00337327	0.970201	-0.0619232	0.492185	0.265235	0.00287675	-0.224289	0.012061	-0.0222058	0.805586	-0.122292	0.174039	0.0583287	0.517687	-0.00436866	0.961406	-0.133419	0.137851	0.0319508	0.723199	-0.160393
SM.a.C38.1	0.135601	0.131485	0.348645	7.49445e-05	0.30274	0.000633191	0.200952	0.0247838	0.248829	0.00524654	0.0110292	0.902725	-0.0206513	0.818955	-0.0455177	0.613773	-0.170175	0.0578655	-0.0569278	0.527807	-0.0653825	0.468286	-0.137057	0.127363	-0.15675	0.0808819	-0.0919939	0.307118	-0.0239816	0.790383	0.0456467	0.612768	-0.0187834	0.835088	-0.171496	0.0559266	-0.0959017	0.286957	-0.184786	0.0392409	-0.0364547	0.686108	0.00610138	0.946107	-0.0665622	0.460284	-0.0380092	0.673473	-0.071576
SM.a.C38.2	0.146499	0.104417	0.277463	0.001874	0.243273	0.00659693	0.134508	0.136242	0.204016	0.0231934	-0.122606	0.174688	-0.0985114	0.275959	-0.113039	0.210994	-0.198351	0.0273695	-0.082033	0.364571	-0.206565	0.0215008	-0.176176	0.0504199	-0.21498	0.016647	-0.162323	0.0717184	-0.153913	0.087873	-0.041391	0.647648	-0.0570071	0.528918	-0.000963021	0.991546	-0.0968497	0.28417	-0.143245	0.112411	0.00626279	0.944909	-0.0156412	0.862936	0.1111	0.218966	-0.0531802	0.556976	0.0457844
SM.a.C38.3	0.0573333	0.524868	0.135392	0.132085	0.101978	0.257401	0.115957	0.197554	0.167048	0.062677	-0.0492719	0.584818	-0.0150906	0.86718	-0.0106421	0.906124	-0.160117	0.0745119	0.0388326	0.666817	-0.160147	0.0744557	-0.0617143	0.493648	-0.0731674	0.416908	-0.0997296	0.268085	-0.0821813	0.361741	0.0174378	0.846753	0.0372596	0.679555	-0.000356375	0.996875	-0.0610384	0.4984	-0.113475	0.20737	0.106187	0.2382	0.0445899	0.621025	0.133733	0.136922	0.0682089	0.449242	0.0280246
SM.a.C38.4	0.0883748	0.326599	0.105382	0.241792	0.0824639	0.360088	0.0637788	0.479285	0.0797911	0.375909	-0.00449155	0.96032	-0.0192873	0.830729	-0.0254378	0.777974	-0.0751152	0.404589	-0.0918771	0.307734	-0.00403072	0.964391	-0.0643748	0.475181	-0.144713	0.107307	-0.110132	0.221136	-0.000202765	0.998234	-0.0882089	0.327511	-0.101346	0.260378	0.0738986	0.412258	0.0353118	0.695454	-0.0372166	0.679905	0.0182058	0.840091	-0.0560246	0.534384	0.09847	0.274199	0.0530568	0.55628	0.128233
SM.a.C39.1	0.107029	0.234484	0.266931	0.00269788	0.193008	0.0311866	0.348301	7.62454e-05	0.292436	0.000978987	0.153444	0.0875547	0.185745	0.0382198	0.188639	0.0352716	-0.07447	0.408645	0.105757	0.240115	-0.0459785	0.610186	0.0438771	0.62662	-0.0118771	0.895286	-0.0460952	0.609278	-0.0426851	0.636026	0.0249278	0.782313	0.161075	0.0727747	-0.234028	0.00874965	-0.0493886	0.583928	-0.209555	0.0191563	0.033874	0.707276	0.0108264	0.904505	-0.105985	0.239102	0.0339293	0.70682	-0.0865069
SM.a.C39.2	0.0629992	0.486466	0.154493	0.0866746	0.102823	0.255407	0.109665	0.225004	0.0505492	0.576673	-0.13719	0.128549	0.0202486	0.823139	0.020343	0.822328	-0.0974351	0.281259	0.0535327	0.554362	-0.198559	0.0272057	0.0622502	0.491671	-0.0312825	0.729825	-0.0719685	0.426491	-0.0930039	0.303796	0.0243399	0.788172	0.00455075	0.959962	-0.0183603	0.839401	-0.228941	0.0106787	-0.0553832	0.540737	0.0728497	0.420839	-0.00713769	0.937224	0.115122	0.202661	-0.136875	0.129434	0.0208906
SM.a.C40.1	0.0507158	0.573852	0.1938	0.0304902	0.198654	0.0265082	0.178458	0.0465745	0.179349	0.0454777	0.0683502	0.448302	0.0555023	0.538206	0.0193917	0.829826	-0.0807005	0.370479	0.0676621	0.452893	-0.0369217	0.682304	-0.0339232	0.706871	0.0324854	0.718761	-0.0340829	0.705554	-0.0233425	0.795845	0.0542488	0.547434	0.0842458	0.349775	-0.17321	0.0534908	-0.0938802	0.297273	-0.128989	0.151501	0.148713	0.0978625	-0.0135422	0.880704	-0.101235	0.2609	-0.0286206	0.751051	-0.0719078
SM.a.C40.2	0.170372	0.0575735	0.354562	5.55803e-05	0.302488	0.00064009	0.232117	0.00932739	0.234575	0.00859026	-0.0513917	0.568752	-0.0353548	0.695101	-0.0580338	0.51981	-0.223834	0.0122395	-0.0548449	0.543036	-0.17608	0.0496103	-0.156879	0.0806299	-0.117493	0.191651	-0.138906	0.122271	-0.123939	0.16828	-0.00035023	0.99693	0.0163195	0.856473	-0.101733	0.258554	-0.103594	0.249907	-0.153469	0.0875035	0.0714409	0.42801	0.00977573	0.913738	0.0156375	0.862412	-0.0383226	0.670937	-0.0199816
SM.a.C40.3	0.158584	0.0785755	0.330367	0.0001936	0.243355	0.00657831	0.261149	0.00348412	0.253614	0.00458344	0.0544831	0.547343	0.0563714	0.533529	0.0242581	0.788867	-0.118993	0.187813	0.00629426	0.944632	-0.14665	0.104057	-0.0631566	0.485376	-0.0677514	0.454142	-0.0894917	0.322481	-0.151962	0.0920089	-0.0973029	0.281914	0.0857089	0.34342	-0.103364	0.252903	-0.0481259	0.595097	-0.135389	0.133676	0.0417561	0.644751	-0.0488183	0.589806	-0.0167113	0.853659	-0.00430527	0.962121	-0.00146027
SM.a.C40.4	0.0874654	0.331616	0.215152	0.0161205	0.182415	0.0418665	0.133223	0.138436	0.174347	0.0519245	0.0808602	0.36953	0.0108694	0.904128	-0.0165284	0.854656	-0.0431459	0.632382	-0.0658986	0.464776	0.00119201	0.989485	-0.129505	0.14986	-0.0666605	0.459621	-0.108406	0.228495	-0.0704209	0.434647	-0.104449	0.246008	-0.00687558	0.939278	-0.0929585	0.302057	0.0477727	0.596306	-0.078808	0.381833	-0.0293641	0.744804	-0.0740154	0.411519	-0.0685407	0.447036	-0.0157481	0.861449	0.0109739
SM.a.C40.5	0.155248	0.0851311	0.226996	0.0113768	0.156318	0.0829822	0.272598	0.0022633	0.231339	0.00986999	0.193334	0.0315883	0.122499	0.175067	0.0889567	0.325392	-0.0441101	0.626202	0.0150307	0.868238	0.0254351	0.778879	-0.0278773	0.758272	0.0794587	0.379854	-0.158854	0.078062	-0.0565539	0.532203	-0.0936711	0.300329	0.140576	0.119317	-0.211028	0.0187933	0.123676	0.170934	-0.109325	0.226451	0.128705	0.15409	-0.0404406	0.655214	-0.163078	0.070394	0.108079	0.231813	-0.0743541
SM.a.C41.1	0.0790722	0.380236	0.233518	0.00890066	0.180233	0.0444098	0.332946	0.000161243	0.278101	0.00175016	0.193905	0.0303995	0.210513	0.0186038	0.197026	0.0277912	-0.0204301	0.820861	0.136854	0.127931	-0.0230538	0.798317	0.0743226	0.409576	-0.0119816	0.89437	-0.0237604	0.792272	-0.0536098	0.552167	-0.0346974	0.700497	0.180123	0.0445422	-0.209843	0.0189884	0.0266912	0.767338	-0.149186	0.0967903	0.0644485	0.474675	-0.0320553	0.722331	-0.112873	0.209804	0.063361	0.482174	-0.0785499
SM.a.C41.2	0.0452683	0.61716	0.247257	0.00574295	0.16681	0.0641376	0.39183	8.06621e-06	0.271862	0.00232823	0.208529	0.0202705	0.291418	0.00107087	0.276935	0.00191314	0.0146656	0.871411	0.22344	0.0127577	-0.0044941	0.96046	0.191459	0.0333018	0.058033	0.521519	-0.0252022	0.780853	-0.0278017	0.758907	-0.015251	0.866324	0.237237	0.00810669	-0.269917	0.00250792	-0.0659449	0.466286	-0.226895	0.011414	-0.0256617	0.776961	-0.04924	0.586594	-0.149652	0.0971039	-0.0193611	0.830773	-0.192195
SM.a.C42.1	0.134992	0.133237	0.205598	0.0215904	0.205548	0.0216222	0.0822857	0.36113	0.12419	0.167411	-0.0386605	0.668206	-0.0739539	0.411908	-0.0974439	0.279249	-0.146501	0.103	-0.109548	0.223604	-0.0719201	0.424911	-0.155343	0.0836704	-0.103244	0.251518	-0.0783717	0.38448	-0.065235	0.469292	-0.0569155	0.527896	-0.0871521	0.333357	-0.021616	0.810652	-0.0300829	0.738779	-0.0324608	0.718965	0.099232	0.270489	-0.087318	0.332435	0.0315453	0.726572	0.000442396	0.996115	0.0708694
SM.a.C42.2	0.138347	0.123794	0.259398	0.00357738	0.209315	0.0192967	0.168602	0.060246	0.147767	0.100035	-0.0119693	0.894478	-0.0363134	0.687262	-0.0642581	0.475984	-0.199398	0.0259394	-0.0456774	0.612529	-0.101555	0.259392	-0.127158	0.157431	-0.134679	0.134147	-0.139982	0.119385	-0.0490077	0.586835	0.0627281	0.486567	-0.0216959	0.809966	-0.122427	0.17356	-0.0798157	0.375761	-0.119005	0.185969	0.068467	0.447526	-0.0257819	0.77505	-0.0721843	0.423209	-0.0359877	0.689921	-0.0370015
SM.a.C42.3	0.105407	0.241682	0.260842	0.00339106	0.224018	0.0121669	0.166316	0.0638479	0.14416	0.108667	-0.0237665	0.79222	-0.0197481	0.826747	-0.0509432	0.572134	-0.179164	0.0457028	-0.0551459	0.540822	-0.110255	0.220618	-0.115189	0.200555	-0.0584946	0.516496	-0.0986728	0.273208	-0.0557112	0.536676	-0.0279877	0.756382	0.0015361	0.986443	-0.0859232	0.340238	-0.1207	0.179741	-0.0859724	0.339961	0.0140215	0.876514	-0.054894	0.542675	-0.0188756	0.83429	-0.0883257	0.326869	-0.031871
SM.a.C42.4	0.098738	0.274851	0.200755	0.0255244	0.152069	0.0917781	0.122612	0.174666	0.13488	0.135156	0.0821652	0.363797	0.032705	0.718046	0.00429268	0.962232	-0.0546656	0.546	-0.0373816	0.679802	0.0409441	0.651201	-0.0813029	0.368867	-0.0321133	0.722937	-0.0750212	0.407097	-0.0242392	0.789028	-0.145253	0.107424	0.00445004	0.960848	-0.0586499	0.517097	0.0557923	0.537747	-0.0422219	0.641063	-0.0496302	0.583628	-0.0944201	0.296467	-0.0602801	0.505501	-0.038653	0.66954	-0.0207962
SM.a.C42.5	0.142414	0.114527	0.215446	0.0164087	0.163777	0.0691866	0.240913	0.00715459	0.169215	0.0603537	0.186593	0.0381174	0.121888	0.17724	0.0822408	0.363355	-0.0369347	0.683424	0.0199465	0.825736	0.0468419	0.604967	-0.0555028	0.539862	0.00531235	0.953263	-0.101791	0.260229	-0.0497372	0.582816	-0.0834241	0.356474	0.110181	0.222819	-0.148211	0.100395	0.128535	0.154638	-0.129385	0.151913	0.0787915	0.383878	-0.0741212	0.41276	-0.174773	0.0523055	0.00951692	0.916356	-0.0929347
SM.a.C42.6	0.0546845	0.545861	0.25398	0.00452372	0.202379	0.0243395	0.220847	0.0138552	0.224913	0.0121689	0.115267	0.202091	0.0843997	0.350862	0.0441857	0.62561	-0.090952	0.314624	0.0111912	0.901704	-0.0616208	0.496067	-0.0693627	0.44346	-0.0901149	0.319113	-0.152006	0.0919138	-0.123355	0.172054	-0.0332148	0.713841	0.0837954	0.354331	-0.180847	0.0445478	0.0950999	0.292991	-0.212488	0.017974	0.0234587	0.79567	-0.0331896	0.714048	-0.163556	0.0695654	0.00104485	0.990825	-0.122751
SM.a.C43.1	0.188522	0.0353867	0.301985	0.000654097	0.239472	0.0072736	0.276713	0.00184863	0.220399	0.0136641	0.121389	0.177259	0.129026	0.151383	0.127453	0.156465	-0.084043	0.350939	0.0811306	0.367928	-0.0654685	0.4677	0.0339293	0.70682	-0.0210568	0.815462	-0.0352627	0.695857	-0.103177	0.25183	-0.0548018	0.543353	0.104578	0.245422	-0.134009	0.136107	-0.0996743	0.268351	-0.107226	0.233621	0.0824025	0.360447	-0.0891367	0.322433	-0.0561966	0.533129	-0.0603625	0.503175	-0.0554286
SM.a.C43.2	0.148442	0.0984793	0.269659	0.00243115	0.116725	0.194586	0.37635	1.75985e-05	0.226753	0.0111332	0.2491	0.00519637	0.277069	0.00182289	0.255312	0.00415562	-0.0472074	0.600664	0.224541	0.0119631	0.00236559	0.979108	0.195797	0.0287943	0.0275637	0.759959	-0.0630415	0.484389	-0.0624332	0.488621	-0.0578126	0.521404	0.298636	0.000754598	-0.190777	0.0332189	0.0139109	0.87748	-0.0894992	0.320463	0.0541075	0.548479	0.00154839	0.986334	-0.0936774	0.298321	0.11455	0.203076	-0.0174869
SM.a.C44.2	0.128621	0.152681	0.130218	0.147616	0.101358	0.26032	-0.0282028	0.754569	-0.0351091	0.697117	-0.175422	0.0504781	-0.137192	0.126985	-0.130335	0.147251	-0.141512	0.115369	-0.0866974	0.335892	-0.0365223	0.685557	-0.0396129	0.660533	-0.0868264	0.335171	-0.0883871	0.326531	0.0150415	0.867608	0.0110599	0.902455	-0.223539	0.0123565	0.0970507	0.281201	-0.185333	0.0386556	0.118562	0.187619	0.0345376	0.701811	-0.0987834	0.272669	0.143711	0.10978	-0.10306	0.252369	0.140375
SM.a.C44.5	0.0786605	0.382727	0.155207	0.0839423	0.141327	0.115847	0.134839	0.133683	0.120258	0.181351	0.0649032	0.471559	0.0221935	0.805691	-0.0192995	0.830623	-0.0115699	0.89798	-0.0480553	0.594132	0.0233794	0.79553	-0.0703041	0.435411	-0.00763134	0.932615	-0.0487619	0.588714	0.0390906	0.664737	-0.104104	0.247573	0.0100522	0.911307	-0.0871951	0.333118	0.127214	0.15725	-0.0629432	0.485072	-0.0328049	0.716113	-0.012467	0.890116	-0.0725407	0.420919	0.0845038	0.348297	-0.045745
SM.a.C44.6	0.0924249	0.306827	0.275355	0.00203455	0.222452	0.0131666	0.175371	0.0514952	0.163965	0.0688631	0.00497246	0.956252	-0.0256302	0.777227	-0.0602675	0.50559	-0.185504	0.0392719	0.0394587	0.663068	-0.135616	0.133022	-0.104799	0.246348	-0.138839	0.123987	-0.105441	0.243453	-0.158376	0.0789714	-0.024749	0.784697	-0.0116381	0.897799	-0.0483965	0.593026	-0.0377026	0.677206	-0.176988	0.0493552	0.0699544	0.439574	-0.0212872	0.814227	-0.00292683	0.974253	-0.00925885	0.918617	-0.0386593
SM.a.C46.6	0.230055	0.010296	0.137725	0.127055	0.114744	0.204153	0.0698914	0.439987	0.0484217	0.592834	-0.0819953	0.364793	-0.117086	0.195026	-0.112415	0.213533	-0.298014	0.000814125	-0.133205	0.140104	-0.10378	0.250993	-0.163304	0.0700005	-0.266285	0.00287742	-0.0383068	0.672328	-0.10857	0.22969	0.0170448	0.850771	-0.137284	0.128284	0.14096	0.118304	-0.0872321	0.334887	0.111188	0.218599	0.0872384	0.334852	-0.112925	0.211454	0.162511	0.0713854	-0.0482581	0.594086	0.248245
Ala	-0.167662	0.0828439	-0.129558	0.181424	-0.0552426	0.570136	0.0308153	0.751554	0.163094	0.0916979	0.271816	0.0044312	0.191275	0.047367	0.200302	0.0376646	0.17132	0.0762574	0.13194	0.173461	0.22793	0.0176694	0.0735489	0.449365	0.0864485	0.373674	0.0266805	0.784012	0.0867724	0.37188	-0.194871	0.0432783	0.174102	0.0715363	-0.0649697	0.504111	0.306928	0.00123387	-0.0962375	0.321786	-0.137552	0.155724	-0.101463	0.296085	-0.147274	0.128257	0.177375	0.0662877	-0.164713
Arg	0.126974	0.190365	-0.143403	0.13871	-0.0942572	0.33189	-0.13943	0.150099	-0.232544	0.0154417	-0.320371	0.000724323	-0.273616	0.00416606	-0.25863	0.00687933	-0.103899	0.284582	-0.26881	0.00490791	-0.175124	0.0698625	-0.259449	0.00669801	-0.0477169	0.623852	-0.0907179	0.350446	-0.00418244	0.965734	0.191439	0.0471731	-0.262917	0.00597662	0.0708394	0.466287	-0.0643419	0.50825	0.0594068	0.541379	0.0991304	0.307386	0.0429057	0.659283	0.0635892	0.513233	-0.061398	0.527885	0.0636607
Asn	-0.0731572	0.453942	-0.0207985	0.83161	0.0343523	0.725384	0.158893	0.102111	0.226192	0.0191439	0.227706	0.0183333	0.148656	0.126475	0.156165	0.108212	0.0969241	0.320634	0.115749	0.235131	0.0439335	0.653193	0.0137742	0.888016	-0.00850357	0.930727	-0.0550773	0.573122	-0.067813	0.487667	-0.0290326	0.76658	0.196772	0.0422115	-0.230307	0.0170094	0.0888271	0.362906	-0.193554	0.0457648	-0.0868579	0.373683	0.0778547	0.4254	-0.188876	0.0513697	0.10989	0.259837	-0.123904
Asp	0.00469754	0.961699	-0.0321186	0.742594	-0.0558463	0.567769	-0.0528583	0.588696	-0.0519227	0.59532	-0.0622926	0.523857	-0.0612884	0.530583	-0.034171	0.726775	0.0194122	0.842684	-0.089841	0.357432	-0.120505	0.216317	-0.0984866	0.312858	-0.164507	0.0904094	0.0423023	0.665281	-0.129013	0.185373	0.134196	0.168182	-0.0865787	0.375227	-0.065261	0.50423	-0.121039	0.214273	-0.0276415	0.777467	-0.0457459	0.639866	0.0281118	0.773782	-0.03109	0.750563	-0.119902	0.218639	0.113961
Cit	0.0903014	0.354963	-0.0975024	0.317742	-0.108774	0.264736	-0.0382975	0.695322	-0.198542	0.0403581	-0.224367	0.0201621	-0.18026	0.0631728	-0.195088	0.0440413	-0.142056	0.144403	-0.123818	0.203859	-0.20395	0.0351094	-0.217607	0.02435	-0.113653	0.243772	-0.0692226	0.478644	-0.036343	0.710159	0.219998	0.0227912	-0.0934415	0.338411	0.116039	0.233951	-0.0500445	0.608718	0.130127	0.181574	0.0781283	0.42377	-0.0113305	0.907786	0.0738469	0.449686	-0.015852	0.87126	0.0362793
Gln	-0.0497176	0.609362	0.121805	0.209193	0.174862	0.0702885	0.269562	0.00478447	0.358475	0.00013928	0.262374	0.00608482	0.234059	0.0147656	0.220778	0.0216697	0.190644	0.0481162	0.121491	0.21038	0.04957	0.610426	0.0861544	0.375308	-0.0310586	0.749657	-0.10276	0.289921	-0.117889	0.224317	-0.0195784	0.840608	0.228881	0.0171887	-0.381083	4.72381e-05	-0.00858876	0.929702	-0.350215	0.000202741	-0.0423626	0.663331	0.0398618	0.682101	-0.278804	0.0034794	0.0279051	0.774357	-0.219449
Glu	-0.0429674	0.66187	-0.12791	0.191325	-0.107509	0.27267	0.0207531	0.832766	0.0419194	0.669629	0.216046	0.0261284	0.156951	0.108115	0.156301	0.109601	0.141977	0.146564	-0.0117294	0.905011	0.146456	0.134115	0.0495324	0.614099	0.131235	0.179942	0.0346793	0.72415	0.0921371	0.347545	-0.151308	0.121558	0.157289	0.107349	-0.0203299	0.836128	0.307327	0.00135282	-0.00605111	0.950912	0.053543	0.585675	-0.0417935	0.670564	-0.0743768	0.448615	0.21725	0.0252864	-0.0869223
Gly	-0.120363	0.214676	-0.15257	0.114946	-0.0726693	0.45482	0.107658	0.267419	0.190503	0.0482851	0.328281	0.000523277	0.27006	0.00470433	0.290877	0.00225786	0.270094	0.00469901	0.179685	0.0627749	0.12495	0.197583	0.119324	0.218687	0.0863314	0.374324	0.0420915	0.665356	-0.0539149	0.579453	-0.141342	0.144534	0.273928	0.00412153	-0.190808	0.0479208	0.230798	0.0162542	-0.171882	0.075285	-0.0450116	0.643675	-0.112741	0.245352	-0.25565	0.00757587	0.10521	0.278516	-0.189831
His	-0.147091	0.128738	-0.139002	0.151368	-0.0603692	0.534836	0.171814	0.0754021	0.210451	0.0288031	0.352397	0.000183776	0.288232	0.00248628	0.300017	0.00160725	0.297578	0.00176175	0.159309	0.0995865	0.183151	0.0577888	0.107472	0.268254	0.0702965	0.469718	-0.0289341	0.766271	0.00983685	0.919518	-0.137902	0.154664	0.279948	0.00334239	-0.212967	0.0269038	0.210023	0.0291379	-0.157814	0.102848	-0.0360891	0.710782	-0.0555008	0.568332	-0.215253	0.0252706	0.1476	0.127403	-0.176625
Ile	-0.0387245	0.693497	-0.0654377	0.505125	-0.067725	0.490322	0.11638	0.234817	0.135757	0.165268	0.25443	0.00849041	0.206118	0.0340258	0.20316	0.0367352	0.126704	0.195579	0.118456	0.226517	0.18342	0.0598316	0.0394198	0.688276	0.00439845	0.964308	-0.042735	0.663587	0.00110339	0.991044	-0.215791	0.0263099	0.159387	0.102683	0.00112858	0.990839	0.262874	0.00648058	-0.0765874	0.435206	-0.0812076	0.407932	-0.0964283	0.325454	-0.0586863	0.550131	0.166098	0.0888209	-0.0738919
Leu	-0.0489491	0.614911	-0.125657	0.195038	-0.0764082	0.431886	0.0977838	0.314036	0.116363	0.230416	0.281709	0.00314093	0.209159	0.0298224	0.22275	0.0204957	0.202723	0.0353658	0.114653	0.237387	0.235437	0.0141732	0.0631741	0.515993	0.0438422	0.652324	-0.00927532	0.924099	0.0420128	0.665945	-0.232092	0.0156485	0.1583	0.101779	-0.0256917	0.791832	0.26363	0.00583727	-0.0663135	0.495313	-0.106316	0.273465	-0.126496	0.192052	-0.0959593	0.323194	0.145194	0.133795	-0.0762129
Lys	-0.0947347	0.331738	-0.124812	0.200222	-0.0885722	0.36429	0.110435	0.257468	0.142163	0.144096	0.324481	0.000650154	0.239695	0.0128946	0.253563	0.00840664	0.198184	0.0407271	0.118635	0.223581	0.196337	0.0426781	0.0606353	0.534981	0.0117616	0.904294	-0.00957193	0.92205	0.020104	0.837154	-0.178163	0.0663564	0.223035	0.0209347	-0.0861033	0.377865	0.295848	0.00197543	-0.0615073	0.529114	-0.113545	0.244222	-0.105977	0.277292	-0.165324	0.0887985	0.18074	0.0624616	-0.0674738
Met	-0.0631017	0.518469	-0.128849	0.18594	-0.0890537	0.361678	0.0910963	0.350726	0.141624	0.14564	0.278486	0.00367794	0.186469	0.0544677	0.205882	0.0333795	0.144455	0.137676	0.0870796	0.37246	0.19365	0.0456554	0.000386977	0.996844	-0.0102377	0.916646	0.00728888	0.940603	0.029954	0.759395	-0.154453	0.112184	0.167154	0.0852726	-0.0444436	0.649431	0.330885	0.000499371	-0.0660653	0.498979	-0.0667805	0.494334	-0.0512426	0.600156	-0.113644	0.243811	0.236071	0.0143669	-0.0147149
Orn	-0.0429884	0.660186	0.0433215	0.657718	0.0611762	0.531338	0.259136	0.00703384	0.321433	0.000735652	0.433186	3.15544e-06	0.335325	0.000414477	0.339386	0.000348684	0.156715	0.10696	0.252258	0.00876039	0.180918	0.0622	0.131963	0.175438	-0.00632384	0.948455	0.0596234	0.54183	-0.0703411	0.471549	-0.282403	0.00320745	0.331461	0.000487531	-0.0932363	0.339477	0.241075	0.0123697	-0.130498	0.180321	-0.101789	0.296829	-0.133873	0.169215	-0.127065	0.192158	0.195971	0.0430746	-0.0677205
Phe	-0.114589	0.242146	-0.190225	0.0508033	-0.0994987	0.310213	0.0809664	0.409331	0.0957852	0.328706	0.260741	0.00694376	0.179775	0.0651828	0.191928	0.048729	0.171985	0.0779242	0.211272	0.0297063	0.159419	0.102614	0.0421586	0.667855	0.0668833	0.495742	0.043907	0.654943	0.0264933	0.787484	-0.0944096	0.335731	0.197088	0.0428684	-0.118127	0.227819	0.166946	0.0871802	-0.12509	0.201378	-0.0220341	0.822608	-0.0709798	0.469662	-0.159464	0.102515	0.0927166	0.344508	-0.139047
Pro	-0.160627	0.0983777	-0.132131	0.174883	-0.134262	0.16797	0.0251692	0.79692	0.0282358	0.772811	0.248308	0.0099125	0.182607	0.0597579	0.1972	0.0417573	0.168749	0.0822936	0.0794903	0.41571	0.193746	0.0455458	0.0886508	0.363862	0.102362	0.294103	0.0526849	0.589921	0.102798	0.29204	-0.102793	0.292063	0.193972	0.0452902	-0.0642605	0.510803	0.222403	0.0213095	-0.0477569	0.625211	-0.0991927	0.309384	0.0556045	0.569449	-0.130471	0.180415	0.134683	0.166627	-0.124818
Trp	-0.0780793	0.424062	-0.0588044	0.547405	-0.0209697	0.830244	0.0236344	0.80906	0.126024	0.195854	0.121474	0.21262	0.0691741	0.478953	0.0968594	0.320959	0.106872	0.273234	0.0387408	0.691972	0.127121	0.191958	-0.0684492	0.483584	-0.0198431	0.839238	-0.0270877	0.781813	-0.0689047	0.480671	-0.208801	0.0309019	0.0216506	0.824819	0.0616111	0.528417	0.124731	0.200518	0.034974	0.720617	-0.173895	0.0732397	-0.219411	0.0231659	-0.0401956	0.681022	-0.00264999	0.978388	0.0160322
Ser	-0.124738	0.200493	-0.124145	0.202658	-0.0664836	0.496259	0.0838638	0.39044	0.17004	0.0799423	0.323635	0.000672921	0.215357	0.0258999	0.236136	0.0143389	0.186009	0.0550767	0.115896	0.234533	0.195733	0.0433333	0.0386009	0.693029	0.059557	0.542281	0.00334084	0.972756	0.0346134	0.72338	-0.109503	0.261529	0.229043	0.0176418	-0.187053	0.053703	0.269564	0.00498784	-0.175301	0.0709121	-0.0351719	0.719102	-0.0170226	0.861844	-0.216175	0.0253271	0.153487	0.114472	-0.172822
Thr	-0.19217	0.0473678	-0.135497	0.164056	-0.101241	0.299451	0.116392	0.232519	0.155739	0.109191	0.301342	0.00160967	0.250165	0.00935511	0.2746	0.00420498	0.208732	0.0309582	0.122712	0.20796	0.179913	0.0636902	0.0787314	0.42019	-0.0029539	0.97591	0.0607141	0.534449	0.0337861	0.729733	-0.130491	0.180346	0.212014	0.0283562	-0.118832	0.222808	0.258821	0.00710562	-0.150409	0.122013	-0.179017	0.0650448	-0.0555362	0.569925	-0.179502	0.0643091	0.097993	0.315301	-0.140499
Tyr	0.0180182	0.85524	-0.10572	0.283115	-0.0932893	0.343866	0.0623536	0.527452	0.0729644	0.459482	0.126174	0.199648	0.0449107	0.649168	0.0657229	0.505335	0.0277478	0.778725	0.0224968	0.819807	0.142015	0.148419	-0.0736849	0.455049	-0.0268925	0.785378	-0.141564	0.149725	0.0477617	0.628507	-0.171795	0.0797128	0.000855295	0.993091	0.10165	0.302159	0.172521	0.0784298	0.0605963	0.539176	-0.0830621	0.399563	-0.0783087	0.427172	0.0181167	0.854458	0.121478	0.217034	0.0749808
Val	-0.0681173	0.487807	-0.111384	0.255658	-0.0873044	0.373521	0.0902621	0.357486	0.087254	0.373798	0.257016	0.0078234	0.168704	0.0838577	0.175758	0.071524	0.143833	0.141304	0.127341	0.193321	0.212479	0.0287642	-0.0266493	0.786263	0.0128888	0.895672	-0.00373363	0.9697	0.054125	0.581601	-0.145868	0.135701	0.144841	0.138509	-0.0630132	0.521064	0.218097	0.0247082	-0.0902419	0.357594	-0.100848	0.303663	-0.096777	0.323699	-0.139535	0.153708	0.117813	0.229064	-0.108567
Cys	0.0757326	0.551094	-0.101145	0.425517	-0.129716	0.306156	-0.149588	0.237457	-0.197161	0.118266	-0.263965	0.0353597	-0.290247	0.0203097	-0.312637	0.0121915	-0.215247	0.0876564	-0.213004	0.0910719	-0.215522	0.0872452	-0.298443	0.0169188	-0.17848	0.157907	-0.0887363	0.484683	-0.0278846	0.826515	-0.0614469	0.628768	-0.292674	0.0192498	0.463599	0.000136105	0.155174	0.220241	0.27033	0.0310501	0.0111722	0.930119	-0.00860806	0.946163	0.394414	0.00136631	0.290018	0.0204122	0.327793
[truncated: 21 more columns]

## Sheet: Spearman_4
Metabolite	8.0 Spearman_Coef	8.0 Spearman_p	10.0 Spearman_Coef	10.0 Spearman_p	12.0 Spearman_Coef	12.0 Spearman_p	13.0 Spearman_Coef	13.0 Spearman_p	14.0 Spearman_Coef	14.0 Spearman_p	14.1 Spearman_Coef	14.1 Spearman_p	15.0 Spearman_Coef	15.0 Spearman_p	15.1 Spearman_Coef	15.1 Spearman_p	16.0 Spearman_Coef	16.0 Spearman_p	16.1.t Spearman_Coef	16.1.t Spearman_p	16.1n.7 Spearman_Coef	16.1n.7 Spearman_p	17.0 Spearman_Coef	17.0 Spearman_p	18.0 Spearman_Coef	18.0 Spearman_p	18.1.t Spearman_Coef	18.1.t Spearman_p	18.1n.7 Spearman_Coef	18.1n.7 Spearman_p	18.1n.9 Spearman_Coef	18.1n.9 Spearman_p	18.2.tt Spearman_Coef	18.2.tt Spearman_p	18.2n.6 Spearman_Coef	18.2n.6 Spearman_p	18.3n.3 Spearman_Coef	18.3n.3 Spearman_p	18.3n.6 Spearman_Coef	18.3n.6 Spearman_p	20.0 Spearman_Coef	20.0 Spearman_p	20.1n.9 Spearman_Coef	20.1n.9 Spearman_p	20.2n.6 Spearman_Coef	20.2n.6 Spearman_p	20.3n.3 Spearman_Coef	20.3n.3 Spearman_p	20.3n.6 Spearman_Coef
Carn	0.307056	0.000403983	0.252253	0.00387806	0.253738	0.00366827	0.107681	0.222364	0.105475	0.232028	-0.0220923	0.80274	-0.0528397	0.549991	-0.0454437	0.607232	-0.131967	0.134355	-0.166095	0.0590204	-0.143869	0.102424	-0.133114	0.13098	-0.0361633	0.682547	-0.215497	0.0139456	-0.281006	0.00125037	-0.210662	0.0162822	-0.102519	0.245427	0.186169	0.0340783	0.0644526	0.465791	0.0575482	0.514977	0.122468	0.164913	-0.254842	0.00351914	0.0342405	0.698584	-0.0881427	0.318223	0.153002
Carn.a.C10.0	0.0380642	0.666832	0.0207158	0.814803	-0.0678065	0.442866	0.145732	0.09802	-0.00397384	0.964184	0.0803043	0.363284	0.117508	0.182798	0.0851493	0.334983	0.0388835	0.660101	0.020552	0.816242	-0.0644854	0.465564	0.0933155	0.290565	0.0539868	0.541355	-0.0967513	0.273107	-0.0292917	0.740463	0.10442	0.236748	0.158164	0.0723375	-0.182226	0.0381105	-0.0594164	0.50141	-0.123003	0.163063	0.158404	0.0719009	0.0499502	0.572039	-0.122146	0.166034	0.0777861	0.378562	-0.102596
Carn.a.C14.0	0.0575537	0.514937	0.0489178	0.580016	-0.00201833	0.981817	0.25352	0.00369846	0.216589	0.0134602	0.341742	7.6281e-05	0.301785	0.000511954	0.278084	0.00141044	0.179467	0.0411638	0.112363	0.202817	0.0558549	0.527435	0.152778	0.0826994	0.115897	0.188904	-0.274511	0.00163146	-0.219227	0.0123483	-0.0627538	0.477647	0.322716	0.000194873	-0.297595	0.000616146	0.0586134	0.507218	-0.142586	0.105549	0.195592	0.0258826	-0.0684674	0.438424	-0.374701	1.3035e-05	-0.0609349	0.490522	-0.172814
Carn.a.C14.1	-0.0260034	0.768726	-0.0187713	0.831919	-0.131513	0.135707	0.0118068	0.893815	-0.0416201	0.637822	0.125423	0.154896	0.142258	0.106359	0.120365	0.17233	0.189747	0.0307387	0.00901555	0.918824	-0.0528343	0.550032	0.0667195	0.450225	0.0483005	0.58481	-0.239138	0.00625269	-0.211187	0.0160132	0.154062	0.0801275	0.139641	0.113	-0.275041	0.0015968	-0.100165	0.256479	-0.0780592	0.376886	0.0324598	0.713556	-0.0766226	0.385751	-0.37776	1.09593e-05	-0.188535	0.031838	-0.186399
Carn.a.C14.2	0.0708184	0.424654	0.0720483	0.416639	-0.00048636	0.995654	0.00836874	0.924927	-0.0126621	0.886614	0.117889	0.183092	0.120969	0.171853	0.0783877	0.376751	0.0664468	0.453856	-0.0279908	0.752546	-0.0385063	0.664436	0.00183922	0.983498	0.0309761	0.727146	-0.221791	0.0116711	-0.207899	0.0182167	-0.0208352	0.814472	0.123368	0.163463	-0.0341626	0.700359	0.143085	0.10569	0.0254808	0.774112	0.0408207	0.645597	-0.139535	0.114697	-0.247484	0.00478938	-0.123189	0.164079	-0.0965564
Carn.a.C15.0	-0.0360376	0.683591	-0.114192	0.195524	-0.2615	0.00272955	0.213252	0.0149915	-0.027003	0.7601	0.325535	0.000170214	0.32105	0.000210972	0.310432	0.000346349	0.268907	0.0020424	0.172432	0.0498925	0.197553	0.0244079	0.281738	0.00121297	0.191047	0.0295963	-0.0532822	0.546652	0.0515561	0.559734	0.127728	0.147407	0.336875	9.75067e-05	-0.30527	0.000437953	0.0708599	0.422562	-0.004023	0.963741	0.1372	0.119486	0.116006	0.188486	-0.262871	0.00258841	0.082948	0.347662	-0.194904
Carn.a.C16.0	-0.0180994	0.837852	-0.0412104	0.641137	-0.196706	0.0250355	0.179576	0.0410391	0.000794767	0.992854	0.335028	0.000106916	0.315899	0.000268913	0.280198	0.0012929	0.320777	0.000213727	0.126674	0.150797	0.13401	0.12839	0.179008	0.0416911	0.207117	0.0182056	-0.232845	0.00779782	-0.11546	0.190586	0.124828	0.156877	0.328266	0.000149121	-0.364115	2.34593e-05	0.165527	0.0599019	-0.163173	0.0636711	0.266728	0.00222615	0.0193885	0.826477	-0.498745	2.43494e-09	-0.0626937	0.47807	-0.297158
Carn.a.C16.1	0.00423457	0.962135	-0.0202458	0.820331	-0.184032	0.0377052	0.0922965	0.299691	-0.0716501	0.421064	0.205508	0.0201063	0.218761	0.013249	0.179042	0.0432813	0.186727	0.034954	0.0233016	0.793776	0.0317421	0.721733	0.112846	0.204433	0.183489	0.0382817	-0.302326	0.000553271	-0.126076	0.155996	0.159168	0.0727641	0.239356	0.00662171	-0.253176	0.0040276	0.076743	0.388747	-0.131403	0.139139	0.219191	0.0130663	-0.0288695	0.746014	-0.414536	1.44477e-06	-0.123701	0.163987	-0.247991
Carn.a.C18.0	-0.0416424	0.638961	-0.0470315	0.596168	-0.21226	0.0158836	0.151174	0.0872432	0.0374497	0.673108	0.366218	2.25226e-05	0.350089	5.31027e-05	0.333279	0.000124016	0.357223	3.65349e-05	0.201213	0.0223705	0.153466	0.0825134	0.199072	0.0238627	0.228969	0.00918127	-0.188618	0.0324367	-0.112768	0.202954	0.164054	0.0632704	0.365362	2.35968e-05	-0.478712	1.46343e-08	0.176247	0.0458327	-0.272769	0.00182479	0.246752	0.0049186	0.0674251	0.447225	-0.54361	0	-0.0597607	0.500613	-0.351699
Carn.a.C18.1	0.0318644	0.718587	-0.0168594	0.848824	-0.225274	0.0100992	0.103634	0.240312	-0.0629122	0.476535	0.242399	0.00556473	0.229923	0.00862428	0.200841	0.0220969	0.187306	0.032986	0.0435483	0.622315	0.0689863	0.434955	0.117656	0.182246	0.153838	0.0805716	-0.315659	0.000271948	-0.0547242	0.535839	0.309153	0.000367211	0.26103	0.00277949	-0.393721	4.31494e-06	0.202611	0.020933	-0.167914	0.0562695	0.304516	0.000453066	0.143263	0.103891	-0.525991	1.34233e-10	-0.023802	0.787821	-0.350738
Carn.a.C18.2	0.0567398	0.520906	0.0131396	0.881908	-0.126057	0.15281	0.110915	0.208724	0.0182469	0.836549	0.294635	0.000701199	0.252274	0.0038749	0.220402	0.0118799	0.154242	0.0797716	0.124653	0.157462	0.115208	0.191558	0.122413	0.165102	0.16727	0.0572319	-0.169078	0.054566	-0.0654304	0.459041	0.0986959	0.263549	0.270917	0.00188527	-0.207833	0.0178022	0.265646	0.00232279	-0.112778	0.201145	0.203534	0.0203472	0.0237911	0.787916	-0.364246	2.3292e-05	0.00394106	0.964479	-0.316784
Carn.a.C2.0	0.0559425	0.528408	0.0274989	0.756758	-0.0851521	0.336865	0.108967	0.218674	0.0648927	0.464501	0.190144	0.0310417	0.193951	0.0277823	0.173535	0.0493162	0.17808	0.0435952	0.0321445	0.717284	0.00300201	0.973052	0.137137	0.121114	0.0742677	0.402402	-0.229757	0.00893879	-0.138719	0.11685	0.139155	0.115696	0.180937	0.040292	-0.335376	0.000111847	0.0198848	0.822793	-0.151744	0.0860468	0.153785	0.0818725	0.00287343	0.974207	-0.341743	8.13779e-05	-0.0800928	0.366435	-0.153237
Carn.a.C3.0	0.0552102	0.533827	0.061572	0.487702	-0.0577314	0.51529	0.27178	0.00189823	0.14555	0.0997694	0.423988	7.15509e-07	0.358151	3.47783e-05	0.336007	0.000108405	0.277935	0.00148174	0.235901	0.00723504	0.151621	0.0863037	0.238238	0.00666704	0.136706	0.122294	-0.0559481	0.528367	-0.0540083	0.54278	-0.0473055	0.594028	0.354802	4.15177e-05	-0.253024	0.00390638	0.197512	0.0250028	-0.0537791	0.544496	0.165016	0.0617221	-0.058788	0.507621	-0.303992	0.000488328	0.0367565	0.678821	-0.0893728
Carn.a.C5.0	-0.0280572	0.751035	0.0116702	0.895036	-0.134567	0.126799	0.206992	0.0182773	0.0758743	0.390418	0.330648	0.000132744	0.362427	2.57175e-05	0.335515	0.000104359	0.241514	0.00574439	0.305106	0.000441198	0.136238	0.122117	0.283257	0.00113862	0.110593	0.210056	0.0428328	0.628051	-0.101738	0.249056	-0.0927092	0.293721	0.382294	8.44922e-06	-0.178981	0.0417227	0.186672	0.0335914	-0.0120417	0.891714	0.0999631	0.257444	-0.0906936	0.304377	-0.291827	0.000791719	-0.0186565	0.832931	-0.0769777
Carn.a.C8.1	0.0358341	0.686451	-0.0150939	0.865024	-0.107368	0.225538	0.209414	0.0173744	0.0513137	0.563118	0.332066	0.000131611	0.309559	0.000380177	0.252007	0.00405664	0.167643	0.0576491	0.250755	0.00424869	0.13139	0.137619	0.229293	0.00908083	0.011326	0.898513	-0.0791145	0.372332	0.0256317	0.77281	-0.0229204	0.796289	0.329573	0.000148604	-0.161684	0.0672234	0.45483	8.70779e-08	0.00266659	0.976065	0.132977	0.132896	0.000586986	0.99475	-0.232033	0.00827034	0.247965	0.00470621	-0.172205
Carn.a.C9.0	-0.246927	0.00601459	-0.143091	0.114287	-0.240452	0.00751173	0.208091	0.0210648	-0.0145813	0.872666	0.262759	0.00341287	0.315338	0.000406524	0.273439	0.0022852	0.165572	0.0672826	0.241129	0.00734099	0.113877	0.209486	0.301344	0.00074401	0.110904	0.221685	0.131863	0.145826	0.0436729	0.63104	-0.0568934	0.531436	0.369523	2.96206e-05	-0.00463685	0.959373	0.14531	0.108737	0.0429183	0.636955	0.0314971	0.729118	0.0240291	0.791655	-0.123776	0.17235	0.0519276	0.56791	-0.119797
H1	0.0451923	0.610627	0.114104	0.197628	0.267777	0.00222355	-0.0719812	0.417074	0.0854707	0.335055	-0.32727	0.000166098	-0.261298	0.00285863	-0.278371	0.00145566	-0.29214	0.000819176	-0.209621	0.0172621	-0.333229	0.000124322	-0.231004	0.00856684	-0.218599	0.0129571	0.0394343	0.656856	-0.12836	0.146987	-0.195192	0.0267851	-0.258218	0.00321464	0.361997	2.83101e-05	-0.197926	0.024696	0.104154	0.239797	-0.165642	0.0607307	-0.156194	0.0771547	0.318001	0.000257761	-0.0779126	0.379657	0.292872
lyso.PC.a.C14.0	0.257109	0.00322979	0.255115	0.00348308	0.281208	0.00123994	0.214732	0.0142945	0.327654	0.000153622	0.196772	0.0249865	0.167718	0.0565617	0.133873	0.128782	-0.00857857	0.922748	0.178642	0.0421158	0.0141283	0.873092	0.0206448	0.815427	-0.127679	0.147564	-0.0171872	0.845921	-0.175682	0.0456859	-0.191932	0.0288396	0.178894	0.0418238	-0.127684	0.147546	0.025408	0.773877	-0.0431714	0.625333	-0.0894154	0.311264	-0.203845	0.0201529	-0.100526	0.254765	-0.00290322	0.973836	0.0378675
lyso.PC.a.C16.0	-0.0230155	0.794675	0.0126753	0.886053	-0.0142812	0.87173	0.0826421	0.349448	0.0829207	0.347822	0.187841	0.0324817	0.17785	0.0430471	0.148223	0.0923662	0.149261	0.0900884	0.0826913	0.349161	0.115673	0.189765	0.0899562	0.308338	0.0337325	0.702844	-0.0232667	0.792484	-0.136331	0.121861	-0.0393041	0.656657	0.153909	0.0804306	-0.167019	0.0576108	0.0498027	0.573175	-0.00606044	0.945389	-0.0221907	0.80188	-0.0719305	0.415573	-0.276609	0.00149814	-0.105655	0.231228	-0.0644471
lyso.PC.a.C16.1	0.16727	0.0572319	0.119862	0.174138	0.116328	0.187254	0.179948	0.0406175	0.157465	0.07362	0.192162	0.0286461	0.185274	0.034961	0.137134	0.119664	0.0526813	0.551189	0.145049	0.0996168	0.0821724	0.352201	0.0575319	0.515097	-0.0239878	0.786205	-0.0605416	0.49333	-0.107523	0.223048	-0.0614483	0.486869	0.215873	0.0137764	-0.159131	0.0705941	0.112106	0.203856	0.0314602	0.722009	0.0125114	0.887516	-0.131787	0.134891	-0.188136	0.0322067	0.0459517	0.603217	-0.0134182
lyso.PC.a.C18.0	-0.105759	0.230768	-0.0536099	0.544185	-0.0787857	0.372451	-0.00416502	0.962461	0.00282129	0.974575	0.174398	0.0473105	0.142968	0.104611	0.125871	0.153419	0.18039	0.04012	0.0677628	0.44316	0.171323	0.0513994	0.0886507	0.315433	0.130323	0.139308	0.0350653	0.691688	-0.0840787	0.341113	-0.078092	0.376685	0.124691	0.157334	-0.0613828	0.487334	0.0839258	0.341994	0.0861489	0.329325	0.00816343	0.926476	-0.065627	0.45769	-0.221849	0.0113241	-0.110746	0.209423	-0.0138224
lyso.PC.a.C18.1	0.0529763	0.548959	0.0358301	0.685317	0.0349725	0.692463	0.0348469	0.693512	0.0467219	0.597153	0.0589903	0.504488	0.0503598	0.568888	0.00591842	0.946667	-0.00984583	0.911376	0.00566169	0.948979	0.0175258	0.842923	-0.0720944	0.414509	-0.107392	0.223615	-0.1372	0.119486	-0.107452	0.223355	0.0991329	0.261432	0.077005	0.383379	-0.168712	0.0550972	0.0596731	0.49956	0.0156031	0.859971	-0.0300345	0.734124	-0.0572423	0.517216	-0.272944	0.00173806	-0.0937416	0.28836	-0.0824291
lyso.PC.a.C18.2	0.135868	0.124619	0.064233	0.469061	0.13461	0.128171	0.0786449	0.375184	0.0943538	0.287104	-0.0278623	0.753646	-0.00794946	0.928679	-0.0606831	0.494016	-0.0999888	0.25919	0.00701588	0.93704	-0.0977583	0.270008	-0.111499	0.208109	-0.19162	0.0297415	-0.0954495	0.281525	-0.170505	0.0534668	-0.0345707	0.696954	0.0394622	0.656628	0.00268336	0.975914	0.0408766	0.645144	0.0137355	0.877073	-0.0801208	0.366267	-0.154897	0.0796662	-0.0420002	0.63608	0.014915	0.866609	0.0141827
lyso.PC.a.C18.3	0.0308867	0.726875	-0.0144451	0.870271	0.0549482	0.534169	-0.0379003	0.668181	0.00387551	0.96507	-0.00374442	0.966252	-0.0164498	0.852456	-0.0597441	0.499049	-0.0159363	0.857012	0.0752188	0.394534	0.070636	0.424032	-0.0458425	0.60408	-0.0840077	0.341522	0.000587199	0.994727	-0.052725	0.550858	0.0155649	0.860311	0.0175149	0.84302	-0.0440509	0.6183	0.104786	0.235102	0.0892242	0.312303	-0.0975433	0.269186	-0.110347	0.211076	-0.018662	0.832883	0.0808232	0.360184	0.0724331
lyso.PC.a.C18.5	0.232821	0.00830205	0.216455	0.0142695	0.293959	0.000795057	0.113332	0.202479	0.178636	0.0437643	-0.0102202	0.90874	-0.0363887	0.683048	-0.0370926	0.677256	-0.19455	0.027912	-0.101498	0.253919	-0.121755	0.170759	-0.187895	0.0338162	-0.145847	0.100416	-0.297198	0.00069179	-0.265491	0.00252959	-0.111879	0.208357	-0.0703626	0.429475	0.0953523	0.283922	-0.00616302	0.944902	0.0245662	0.782853	0.0288981	0.745771	-0.272466	0.00192551	-0.0638619	0.47339	-0.157246	0.0763242	0.094471
lyso.PC.a.C18.6	0.16941	0.0550372	0.218918	0.0128234	0.185633	0.0353197	0.08215	0.354223	0.24361	0.00550913	0.123714	0.162277	0.0949911	0.28385	0.0711483	0.422496	0.016553	0.852116	-0.000436047	0.996106	-0.106194	0.230674	-0.0168549	0.84945	-0.0350514	0.69295	-0.147194	0.0959699	-0.200229	0.0230459	-0.0131988	0.881842	0.0925201	0.296606	-0.236376	0.00711617	0.00737366	0.933835	-0.163065	0.0648968	-0.00830165	0.925527	-0.0932916	0.292583	-0.201856	0.0219385	-0.0376621	0.671361	-0.0576029
lyso.PC.a.C20.0	-0.0147128	0.867888	0.0108727	0.902173	0.0629013	0.476611	-0.0336561	0.703486	0.0229117	0.795581	0.0384192	0.663912	0.0268063	0.761795	0.0096328	0.913286	-0.00621339	0.944012	0.0670472	0.447999	0.0476505	0.589878	0.0370372	0.675304	-5.73543e-05	0.999507	0.205735	0.0190072	-0.0681287	0.440697	-0.136785	0.120616	0.0118396	0.893521	0.116683	0.185905	0.0565213	0.522514	0.0927419	0.29355	-0.0981988	0.26597	-0.141428	0.108433	-0.00485327	0.956259	-0.0630051	0.475883	0.0322195
lyso.PC.a.C20.1	-0.0472955	0.592655	-0.0626992	0.478031	-0.0625026	0.479415	-0.137833	0.117775	-0.100684	0.254014	-0.0505019	0.567797	-0.0560898	0.525698	-0.101219	0.251488	-0.105491	0.231955	-0.0458862	0.603735	0.0672493	0.446629	-0.0691447	0.4339	-0.15109	0.0861816	0.0401344	0.649879	0.0721053	0.414438	0.0739461	0.4026	-0.0397302	0.653175	0.0778025	0.378461	0.163255	0.0635368	0.159628	0.0697111	-0.077879	0.377991	0.0951508	0.281149	-0.00886261	0.920197	0.0302421	0.732356	0.0103156
lyso.PC.a.C20.3	0.0547182	0.537483	0.00401386	0.963965	0.0832569	0.347759	0.102935	0.245363	0.092386	0.297309	0.0800537	0.36667	0.0816469	0.357185	0.0379528	0.668973	0.0720203	0.41682	0.0433699	0.625104	-0.00355546	0.968081	-0.0266156	0.764339	0.00137522	0.987667	-0.0340564	0.701246	-0.128186	0.147537	-0.119521	0.177071	0.106708	0.228414	-0.052443	0.55455	0.10791	0.223193	0.154472	0.0805031	0.0270796	0.760354	-0.149301	0.0912667	-0.056809	0.522033	0.0316581	0.721384	0.189205
lyso.PC.a.C20.4	0.0868907	0.327065	0.0256764	0.772424	0.13139	0.137619	0.0185096	0.834869	0.0915754	0.301582	0.0262466	0.767512	0.00482446	0.95669	-0.0349788	0.693555	-0.020824	0.81457	-0.0364658	0.681222	-0.0362813	0.682748	-0.12041	0.173854	-0.0934705	0.291656	-0.128058	0.147946	-0.135778	0.124869	-0.0487757	0.582601	0.0266156	0.764339	-0.0368347	0.678175	0.0838942	0.344071	0.164881	0.0619363	-0.058911	0.506732	-0.12926	0.144155	-0.0931183	0.293484	-0.0186102	0.833984	0.143331
lyso.PC.a.C20.5	0.181308	0.0406689	0.0991462	0.265132	0.141229	0.111741	0.0884682	0.320249	0.115461	0.194088	0.0710493	0.424977	0.0312328	0.726018	0.0342657	0.700628	-0.0497734	0.576416	-0.023582	0.79135	-0.0248409	0.780486	-0.081218	0.361625	-0.143935	0.104988	-0.193795	0.0285344	-0.206733	0.0193643	-0.0733897	0.409853	0.0625629	0.482449	-0.0129326	0.884663	0.0528635	0.55295	-0.000349066	0.996901	-0.00776529	0.930603	-0.253783	0.00393831	-0.154213	0.0822248	-0.0867687	0.329661	-0.00103575
lyso.PC.a.C22.1	-0.0277349	0.753802	-0.0129539	0.883565	0.0701006	0.427559	-0.121441	0.168504	-0.0641085	0.468179	-0.222073	0.0112402	-0.196466	0.0252162	-0.225951	0.00987132	-0.216425	0.013532	-0.216321	0.0135777	-0.118551	0.178922	-0.151915	0.0844656	-0.000854853	0.992312	0.215699	0.0138547	0.0818446	0.35413	-0.110549	0.210237	-0.199656	0.0229072	0.293864	0.000725032	-0.112281	0.203148	0.118207	0.180193	-0.062153	0.48188	0.0357263	0.68618	0.391869	4.81909e-06	0.0323123	0.714801	0.284841
lyso.PC.a.C22.5	0.078387	0.374881	0.0811291	0.358364	0.139297	0.113897	0.160649	0.0679248	0.156154	0.0760743	0.174628	0.0470167	0.130055	0.140128	0.101017	0.25244	0.110391	0.210894	-0.00541042	0.951241	0.0113207	0.898164	0.00445452	0.959852	-0.0180448	0.838334	-0.091502	0.300073	-0.144241	0.101534	-0.229901	0.00863074	0.113455	0.19844	-0.0666321	0.450819	0.078092	0.376685	0.107479	0.223237	0.0112606	0.898701	-0.162993	0.0639675	-0.167745	0.056521	-0.0650371	0.461749	0.109489
lyso.PC.a.C22.6	0.0929277	0.292581	0.0374469	0.671919	0.0565869	0.522031	0.154608	0.0790528	0.109309	0.215421	0.0626446	0.478415	0.100307	0.255803	0.0586844	0.506703	-0.025479	0.773262	0.0234688	0.790722	-0.0821068	0.352586	-0.00632263	0.943029	-0.192172	0.0286369	-0.24655	0.00478723	-0.146267	0.0967824	0.0724549	0.412175	0.117688	0.182124	-0.191211	0.0294549	-0.0427727	0.628534	-0.0215352	0.807617	-0.0403802	0.647878	-0.112843	0.200882	-0.286927	0.000975818	-0.0799984	0.365119	-0.11156
lyso.PC.e.C16.0	-0.0745961	0.398469	-0.0227533	0.796963	-0.10619	0.228862	0.223625	0.0106738	0.101427	0.250514	0.421147	7.78994e-07	0.435655	2.96825e-07	0.405525	2.10178e-06	0.331391	0.000127989	0.297606	0.00061585	0.23976	0.00611574	0.346909	5.85287e-05	0.209865	0.0166987	0.109331	0.215329	-0.116192	0.187775	-0.161469	0.066519	0.418373	9.32391e-07	-0.217916	0.0128903	0.146753	0.0956692	0.00991684	0.910739	-0.0180721	0.838093	-0.158557	0.0716242	-0.311901	0.000323726	-0.0157834	0.85837	-0.102159
lyso.PC.e.C18.0	-0.0451105	0.609872	0.03258	0.712542	-0.0710019	0.421631	0.270316	0.00193104	0.181849	0.0385161	0.427839	5.01839e-07	0.450759	1.03739e-07	0.439992	2.20588e-07	0.268033	0.00211436	0.302899	0.000487123	0.24945	0.00430334	0.37486	1.2919e-05	0.186301	0.0339507	0.046274	0.600676	-0.119573	0.175186	-0.168428	0.0555124	0.427538	5.11944e-07	-0.252007	0.00391379	0.0643324	0.466624	-0.0376927	0.669891	0.0088353	0.920442	-0.0692157	0.433427	-0.345401	6.32604e-05	-0.0562974	0.524165	-0.138625
lyso.PC.e.C18.1	-0.090191	0.307072	-0.0684783	0.438351	-0.104437	0.236674	0.0252878	0.774918	0.0234415	0.79096	0.259009	0.0030039	0.257518	0.00317985	0.230054	0.00858561	0.225416	0.0100511	0.161671	0.066176	0.133393	0.13017	0.181526	0.0388658	0.158607	0.0715354	-0.0180666	0.838141	-0.168024	0.0561077	-0.0198965	0.822005	0.282279	0.001186	-0.188715	0.0316725	0.0830518	0.347058	-0.0090811	0.918236	0.0158052	0.858176	-0.112035	0.204144	-0.330992	0.000130521	-0.135201	0.125008	-0.110309
PC.aa.C18.0	0.0544347	0.538001	0.113613	0.197811	0.0651409	0.461034	0.176228	0.0450088	0.19705	0.0247788	0.240115	0.00603886	0.256994	0.0032439	0.246413	0.00481117	0.12356	0.161155	0.237471	0.00663263	0.186087	0.0341582	0.26847	0.0020781	0.0605471	0.493291	0.186737	0.0335284	-0.0688334	0.435976	-0.275544	0.00156454	0.254093	0.00361967	-0.0230756	0.794151	0.00512638	0.953799	0.116208	0.187713	-0.077158	0.382433	-0.113635	0.197724	-0.0943042	0.285467	0.024097	0.785254	0.004602
PC.aa.C20.0	-0.0473781	0.593461	-0.0720707	0.416494	-0.0720036	0.416929	-0.17311	0.0498816	-0.134839	0.127518	-0.0925034	0.296694	-0.0849788	0.337852	-0.0991391	0.263276	-0.0566134	0.523469	-0.0427717	0.629888	0.0309761	0.727146	0.0279293	0.753072	-0.0628969	0.478372	0.108872	0.219078	0.0092576	0.916978	0.0153455	0.862795	-0.0585141	0.509603	0.0719253	0.417437	-0.0168884	0.849154	0.121668	0.169376	-0.050369	0.570334	-0.0617062	0.486753	0.00994521	0.910834	-0.0437668	0.621939	-0.0357111
PC.aa.C28.2	0.106867	0.225894	0.162894	0.0641297	0.245201	0.00502851	0.126805	0.150373	0.303631	0.000471423	0.12438	0.158379	0.121277	0.169083	0.0859304	0.330556	-0.0850128	0.335761	0.131901	0.13455	-0.0831993	0.3462	0.0269538	0.760524	-0.124604	0.157627	0.00173429	0.984379	-0.281995	0.0012001	-0.148288	0.092221	0.140319	0.111251	-0.0740772	0.401765	-0.143645	0.102964	-0.0791954	0.369964	-0.0679977	0.441578	-0.259037	0.00300077	-0.130547	0.138625	-0.18718	0.0331053	0.0635295
PC.aa.C30.0	0.171389	0.052228	0.220282	0.0122645	0.331736	0.00013375	0.209095	0.0175487	0.446584	1.55991e-07	0.150889	0.0878464	0.164993	0.0617578	0.147557	0.0951455	-0.0748267	0.398862	0.188512	0.0325358	-0.0212601	0.810759	0.0574407	0.51741	-0.132402	0.134595	-0.0666257	0.452639	-0.281172	0.00129791	-0.21828	0.013092	0.190301	0.0309015	-0.127292	0.150401	-0.154456	0.0805363	-0.106954	0.227339	-0.123217	0.163982	-0.229919	0.00888962	-0.0380311	0.668331	-0.104439	0.238507	0.0831619
PC.aa.C30.2	-0.0071165	0.936138	0.0731775	0.409359	0.0532536	0.54844	0.0574184	0.517573	0.0926096	0.296138	0.0752795	0.396008	0.134856	0.127471	0.095511	0.281214	0.0424475	0.632487	0.121864	0.168688	-0.0578656	0.514312	0.0893001	0.31379	-0.0366838	0.679421	-0.0434258	0.624658	-0.21861	0.0129524	-0.0409828	0.644285	0.169108	0.0554764	-0.0887578	0.316747	-0.0641156	0.469875	0.00657983	0.940947	-0.0542431	0.541025	-0.150006	0.0897364	-0.162383	0.0660376	-0.121221	0.170958	0.0296847
PC.aa.C30.3	-0.0542982	0.539022	0.019241	0.827777	0.0923377	0.295666	-0.00504445	0.954537	0.0809215	0.359599	-0.0258504	0.770048	0.0333556	0.70601	-0.00920127	0.917157	-0.027795	0.753286	0.030772	0.727849	-0.0979639	0.267119	-0.00394106	0.964479	-0.0261672	0.76731	-0.0282593	0.749301	-0.227175	0.00947112	-0.0817845	0.354484	0.0416201	0.637822	0.0384137	0.663957	-0.110036	0.212372	0.0445807	0.61408	-0.0843846	0.339354	-0.156362	0.0756814	-0.0493712	0.576507	-0.153548	0.0811485	0.111439
PC.aa.C30.4	0.149858	0.0926287	0.101811	0.254344	0.112275	0.208555	-0.0436293	0.625789	-0.0347007	0.698159	-0.166327	0.0617085	-0.135797	0.127828	-0.152588	0.0867858	-0.21626	0.0147521	-0.160128	0.0721691	-0.155647	0.0805949	-0.127941	0.151557	-0.0453869	0.611927	-0.0616622	0.490518	-0.130038	0.144919	0.00934454	0.916863	-0.100915	0.258566	0.179901	0.0431022	-0.107307	0.229499	0.0708603	0.428056	0.0837962	0.348469	-0.102561	0.250849	0.086374	0.333801	-0.0669409	0.454094	0.11224
PC.aa.C32.0	0.0122932	0.889898	0.0128578	0.884874	0.0318649	0.719639	0.0796959	0.36882	0.0829886	0.349319	0.0490776	0.580267	0.0817867	0.356361	0.0387355	0.662561	0.0497037	0.575441	-0.00455613	0.959098	-0.0444376	0.616604	0.0359515	0.685478	-0.0553611	0.532708	-0.11738	0.184999	-0.174419	0.048158	-0.0940742	0.28854	0.110845	0.210802	-0.0803947	0.364627	-0.0294052	0.740477	-0.0448792	0.613103	0.0161449	0.855722	-0.155149	0.079174	-0.119382	0.17758	-0.0818482	0.355998	-0.0552996
PC.aa.C32.1	0.0918461	0.298253	0.111341	0.206973	0.175665	0.0457063	0.111691	0.205544	0.197804	0.0242243	-0.0121837	0.890445	0.0202679	0.818738	-7.92036e-05	0.99931	-0.0877002	0.320665	0.0155594	0.86036	-0.0933046	0.290621	-0.0247143	0.779892	-0.0916167	0.299465	-0.136096	0.122509	-0.163697	0.0628152	-0.0350708	0.691642	0.0769886	0.383481	-0.129585	0.141575	-0.0932882	0.290706	-0.118169	0.180335	0.0185528	0.833847	-0.109817	0.213286	-0.026566	0.763867	-0.00495705	0.955325	-0.00192
PC.aa.C32.2	0.118464	0.179244	0.161059	0.0672189	0.210171	0.0165379	0.168472	0.0554483	0.31254	0.000314321	0.0978929	0.267467	0.154024	0.0802032	0.133283	0.130487	-0.0540797	0.540658	0.149769	0.0889899	-0.148277	0.0922452	0.0314493	0.722102	-0.138462	0.116099	-0.0564449	0.523078	-0.375936	1.21562e-05	-0.13017	0.139776	0.178407	0.0423902	-0.0625626	0.478992	-0.065911	0.455742	-0.120015	0.173586	-0.0589575	0.504725	-0.264128	0.00246492	-0.132874	0.131681	-0.17099	0.0518595	-0.0441601
PC.aa.C32.3	-0.095484	0.279462	-0.0258122	0.770379	0.0227751	0.796773	-0.0452853	0.608486	0.0122274	0.890054	-0.0575701	0.514817	0.037436	0.672009	-0.0133963	0.879617	-0.0513649	0.561192	0.00928867	0.916373	-0.123904	0.159985	-0.0291333	0.741816	-0.076721	0.38514	-0.0311871	0.724325	-0.199421	0.0230708	-0.00856764	0.922846	0.064032	0.468711	0.0475467	0.590689	-0.0961777	0.275971	0.0251895	0.77577	-0.122801	0.16376	-0.0837182	0.343192	-0.0448702	0.611779	-0.151566	0.0851895	0.036349
PC.aa.C34.0	-0.0422046	0.633105	-0.0017616	0.984132	0.0199839	0.821236	0.0179246	0.839397	0.0968441	0.272646	0.137686	0.118172	0.12107	0.169817	0.0990673	0.261749	0.152352	0.0835676	0.0127682	0.885224	0.0544074	0.538205	0.0242718	0.783735	0.0801732	0.36407	-0.0574281	0.515856	-0.155258	0.0777891	-0.0617378	0.484816	0.146	0.0973997	-0.171399	0.0512943	0.0322905	0.714986	0.0428218	0.628139	0.0493438	0.576718	-0.0246542	0.780413	-0.278297	0.00139817	-0.123063	0.162857	-0.0295757
PC.aa.C34.1	0.078245	0.375749	0.0889511	0.313791	0.0829043	0.347917	0.0614756	0.486675	0.0786109	0.373515	-0.0813913	0.356809	-0.0253533	0.77435	-0.0515178	0.560025	-0.0613937	0.487257	-0.0760983	0.389018	-0.190556	0.030024	-0.0738369	0.403297	-0.116492	0.186631	-0.299474	0.000567209	-0.153341	0.0815641	0.178473	0.0423134	0.0212621	0.810011	-0.248478	0.00446041	-0.121059	0.169856	-0.212356	0.0154276	0.105994	0.229729	0.0158271	0.857982	-0.180445	0.0400589	-0.0844119	0.339197	-0.0939218
PC.aa.C34.2	0.0993295	0.260484	0.0984555	0.264717	0.164883	0.0609152	0.0454547	0.607146	0.149184	0.0902547	-0.0957845	0.277946	-0.0437231	0.620917	-0.0724167	0.412422	-0.156132	0.0761158	-0.053091	0.548093	-0.211231	0.015991	-0.103989	0.238699	-0.194707	0.0265727	-0.192844	0.0280768	-0.258518	0.00306091	-0.0160674	0.855848	0.00833276	0.924955	-0.0100862	0.909221	-0.0645182	0.465336	-0.1476	0.0937547	-0.030477	0.730357	-0.132	0.134257	-0.0203772	0.817778	-0.087225	0.323302	-0.0837619
PC.aa.C34.3	0.0795668	0.367718	0.0948723	0.282565	0.0812328	0.357748	0.0297068	0.736918	0.0807904	0.360379	0.00938699	0.915491	0.0564776	0.522836	0.025326	0.774587	-0.0938508	0.287797	0.0370099	0.67553	-0.132092	0.133982	-0.0198309	0.822582	-0.0621857	0.481648	-0.0656762	0.457352	-0.206861	0.0183523	0.0451816	0.609309	0.104863	0.234759	-0.0620328	0.482729	-0.00191454	0.982753	-0.186628	0.0336335	-0.0566251	0.52175	-0.0513103	0.561609	-0.0346338	0.695293	-0.0386978	0.661625	-0.0910978
PC.aa.C34.4	0.183766	0.0364902	0.231048	0.00829729	0.31041	0.000346696	0.164741	0.0611403	0.351306	4.6554e-05	0.125319	0.15524	0.13053	0.138675	0.0882683	0.317531	-0.0974832	0.269482	0.12237	0.165254	-0.0638299	0.470118	-0.0166573	0.850615	-0.118633	0.17862	-0.0715099	0.41831	-0.28105	0.00124811	-0.160049	0.068971	0.165675	0.0596721	-0.0985102	0.264451	-0.0376545	0.670207	-0.026271	0.766413	-0.0984337	0.264824	-0.188158	0.0321864	-0.10129	0.251155	-0.0636169	0.471603	0.0251458
PC.aa.C34.5	0.12031	0.172526	0.165566	0.0598423	0.180123	0.0404203	0.132966	0.13141	0.234336	0.00740383	0.114892	0.192788	0.150036	0.0884155	0.13189	0.134582	-0.0153901	0.861864	0.0632127	0.474429	-0.0723293	0.412987	0.0679867	0.441652	-0.0404621	0.647212	-0.0873069	0.322846	-0.249248	0.00433557	-0.129995	0.140312	0.175387	0.046055	-0.153778	0.080691	-0.157842	0.0729264	-0.0711876	0.420415	-0.0737932	0.403576	-0.209057	0.0171304	-0.15132	0.0857015	-0.18482	0.035415	-0.0456459
PC.aa.C36.0	-0.0726024	0.411222	-0.0116211	0.895476	0.123194	0.162407	-0.203567	0.0203267	-0.0184927	0.834378	-0.243737	0.00530257	-0.221811	0.0113385	-0.220817	0.0117181	-0.168106	0.0559866	-0.160502	0.0681804	-0.184673	0.0355638	-0.168701	0.0551131	-0.140772	0.110092	0.0705322	0.424715	-0.0960084	0.27682	-0.0303678	0.731286	-0.219304	0.0123174	0.19711	0.0247342	-0.303156	0.000481562	-0.0132707	0.880738	-0.219932	0.0120654	-0.139396	0.11364	0.200989	0.0219978	-0.193074	0.0278877	0.178588
PC.aa.C36.1	0.0391129	0.658222	0.0572041	0.517496	0.0239386	0.786632	0.0404348	0.647434	0.0569583	0.5193	-0.00995507	0.910396	0.0325745	0.712588	0.00257002	0.976841	-0.0136585	0.877279	-0.00371711	0.966498	-0.0821614	0.352265	-0.0305152	0.730032	-0.0593399	0.501962	-0.261659	0.00271289	-0.146054	0.0972734	0.189988	0.0305247	0.0709036	0.422275	-0.28808	0.000929287	-0.0490379	0.579085	-0.150626	0.0871598	0.126559	0.15117	0.0352456	0.690184	-0.265826	0.00230643	-0.116416	0.186922	-0.101263
PC.aa.C36.2	0.0781921	0.377946	0.0692979	0.434686	0.104047	0.240278	0.0300145	0.735297	0.0800145	0.366904	-0.0853533	0.335721	-0.0292654	0.741667	-0.066648	0.452487	-0.122278	0.167238	-0.0501398	0.572091	-0.186924	0.034047	-0.0976856	0.270366	-0.126275	0.153709	-0.183782	0.0372133	-0.249156	0.00450577	-0.000117397	0.99897	0.0228813	0.796629	-0.0173301	0.845258	0.0364937	0.680991	-0.0957234	0.280142	0.0388585	0.661555	-0.0833576	0.347175	-0.0635007	0.474152	-0.0450805	0.611511	-0.0631093
PC.aa.C36.3	0.118448	0.181013	0.116111	0.189819	0.125224	0.157184	0.145483	0.0999269	0.162338	0.066113	0.0301878	0.733826	0.0872708	0.324947	0.0477527	0.590541	-0.0328656	0.71122	0.0291369	0.742762	-0.0899597	0.310218	-0.0226297	0.798817	-0.0575414	0.516675	-0.172892	0.0501737	-0.204187	0.0204316	-0.0106049	0.904945	0.127661	0.149214	-0.170757	0.0531115	0.077197	0.38406	-0.0720707	0.416494	0.092358	0.297456	0.00257715	0.976868	-0.150615	0.0884291	0.0254081	0.774739	-0.0606216
PC.aa.C36.4	0.102492	0.245553	0.0979202	0.267333	0.133911	0.128672	0.155389	0.0775362	0.179161	0.0415147	0.0341149	0.699637	0.0713679	0.419237	0.0398285	0.652373	-0.0161657	0.854976	-0.0271996	0.758407	-0.0742028	0.400965	-0.0350981	0.691414	-0.0624206	0.479992	-0.220779	0.011733	-0.169935	0.0533378	-0.0749621	0.396153	0.0903877	0.306016	-0.104284	0.237364	0.0877603	0.320333	0.0253206	0.774634	0.0589958	0.504448	-0.0541561	0.540086	-0.133627	0.12949	0.0232667	0.792484	-0.020978
PC.aa.C36.5	0.129334	0.142353	0.118087	0.180639	0.0699368	0.428642	0.272769	0.00175033	0.228399	0.00908532	0.235057	0.00721975	0.284524	0.0010798	0.251231	0.00402849	0.094184	0.286083	0.16875	0.0550415	-0.00859496	0.9226	0.123315	0.161995	0.004602	0.958523	-0.157307	0.0739131	-0.200382	0.0224076	-0.030264	0.73217	0.320209	0.000219563	-0.289669	0.000868451	0.16662	0.0582163	-0.107812	0.221799	0.0949979	0.281925	-0.0195961	0.824649	-0.299502	0.000566525	0.0474156	0.591714	-0.182237
PC.aa.C36.6	0.162545	0.064709	0.156487	0.0754443	0.0647803	0.463522	0.228022	0.00920265	0.209018	0.0171511	0.286184	0.00100693	0.320493	0.000216627	0.286758	0.000982831	0.0956971	0.278387	0.200137	0.0225756	-0.0100807	0.90927	0.14618	0.0969836	0.0399323	0.651526	-0.068085	0.440991	-0.247773	0.00457745	-0.0311379	0.724742	0.353431	4.16309e-05	-0.31024	0.000349398	0.123528	0.161267	-0.183864	0.0363887	0.0675825	0.444376	-0.0730503	0.408336	-0.357391	3.37339e-05	-0.0513267	0.561484	-0.216272
PC.aa.C38.0	-0.0694561	0.431829	-0.0185364	0.833992	0.115607	0.190017	-0.205659	0.0190525	-0.0411941	0.64127	-0.251482	0.00399101	-0.228519	0.00904819	-0.235762	0.00704379	-0.194374	0.0268366	-0.174917	0.046648	-0.173622	0.0483153	-0.189168	0.0312595	-0.151282	0.0857814	0.0816043	0.355549	-0.0568272	0.520263	-0.0147291	0.867742	-0.22115	0.0115897	0.218971	0.0124529	-0.272703	0.00175495	0.0175368	0.842827	-0.231403	0.00819642	-0.119857	0.174158	0.232708	0.00783482	-0.151194	0.0859642	0.213481
PC.aa.C38.1	-0.0724276	0.412351	-0.00808696	0.927163	0.0842426	0.34017	-0.219888	0.0120828	-0.0649388	0.462428	-0.242557	0.00553311	-0.208559	0.0174006	-0.215114	0.0141191	-0.187841	0.0324817	-0.185754	0.034485	-0.145852	0.0977411	-0.173246	0.04881	-0.0881591	0.318132	0.0828715	0.348108	-0.0683035	0.439523	-0.0047768	0.956948	-0.199847	0.0227748	0.190354	0.0302013	-0.284114	0.0010985	0.000467028	0.995811	-0.1372	0.119486	-0.0708162	0.422849	0.18948	0.0309785	-0.20851	0.0174276	0.150118
PC.aa.C38.2	0.0145871	0.869006	0.0796324	0.367322	0.134867	0.125947	-0.133802	0.128986	0.0428819	0.627656	-0.0993295	0.260484	-0.0805555	0.361781	-0.10276	0.244317	-0.0906827	0.304435	-0.116235	0.187609	-0.1069	0.225751	-0.14081	0.109994	-0.0481749	0.585788	-0.0457114	0.605115	-0.16769	0.0566024	-0.00923951	0.916814	-0.061208	0.488577	-0.0169141	0.84834	-0.174999	0.0465441	0.0109601	0.901391	-0.0812929	0.357392	-0.101722	0.249133	-0.00720206	0.935118	-0.194805	0.0264952	0.136692
PC.aa.C38.3	0.0318929	0.719404	0.0538573	0.54391	0.0541983	0.541359	0.1482	0.0937009	0.143219	0.105361	0.100654	0.256022	0.153304	0.0828411	0.119309	0.177846	0.0978757	0.269431	0.0418493	0.637295	-0.0366894	0.679375	0.0362701	0.68284	0.0668661	0.451007	-0.146506	0.0975453	-0.208374	0.0179488	-0.0221154	0.803296	0.168252	0.0567368	-0.166452	0.0594666	0.0796008	0.369393	0.0415474	0.639727	0.137897	0.11905	-0.0167934	0.849993	-0.177806	0.0439236	-0.0459638	0.604543	0.0983508
PC.aa.C38.4	0.0869137	0.325037	0.0796761	0.367059	0.10908	0.21639	0.136468	0.121485	0.139778	0.112646	0.0506657	0.56654	0.0808778	0.359859	0.0482077	0.585533	0.0180448	0.838334	-0.0342678	0.698355	-0.045624	0.605806	-0.0370099	0.67553	-0.0168813	0.848631	-0.185569	0.0346682	-0.149605	0.0893431	-0.0918898	0.298022	0.0912343	0.301493	-0.0677081	0.443528	0.127176	0.149174	0.082014	0.353133	0.0722801	0.413306	-0.0513376	0.561401	-0.123216	0.162332	0.03323	0.707067	0.00895547
PC.aa.C38.5	0.115066	0.192108	0.119376	0.175901	0.0897431	0.309488	0.235057	0.00721975	0.184083	0.0361642	0.161862	0.0658528	0.193986	0.0271465	0.16131	0.0667889	0.0768138	0.384564	0.0609349	0.490522	-0.00124268	0.988813	0.0553469	0.531202	-0.0192465	0.827729	-0.191069	0.0295774	-0.130159	0.139809	-0.0845485	0.338415	0.206964	0.0182929	-0.184962	0.0352723	0.177763	0.043151	0.0153955	0.861816	0.108626	0.218314	-0.0180939	0.8379	-0.222641	0.0110298	0.0672493	0.446629	-0.0705977
PC.aa.C38.6	0.131608	0.136963	0.125632	0.155828	0.0722887	0.415083	0.242755	0.00568051	0.187869	0.0331407	0.0700693	0.429579	0.143918	0.10366	0.108782	0.219459	-0.0118739	0.893631	0.0110242	0.901205	-0.127633	0.149304	0.0415083	0.640042	-0.140759	0.111526	-0.32363	0.000197697	-0.174189	0.0484564	0.0960141	0.278679	0.139513	0.114756	-0.243102	0.00561049	0.0664412	0.453894	-0.099754	0.260315	0.0426878	0.63056	0.0148815	0.866906	-0.289071	0.000933419	0.0117844	0.894428	-0.181446
PC.aa.C40.0	-0.000936787	0.991573	0.0297887	0.736219	0.0743121	0.400271	-0.106807	0.226156	-0.0111459	0.899728	-0.140373	0.111111	-0.0827404	0.348873	-0.112412	0.202619	-0.123888	0.16004	-0.112696	0.201475	-0.140029	0.111996	-0.13118	0.136707	-0.122036	0.166415	0.0324216	0.713879	-0.148463	0.0918347	0.00461293	0.958425	-0.0536099	0.544185	0.0578541	0.512742	-0.166527	0.058358	0.00219858	0.980191	-0.149965	0.0885676	-0.0845758	0.338258	0.0418769	0.635748	-0.166554	0.0583163	0.0841716
PC.aa.C40.1	-0.0762785	0.387893	-0.0179246	0.839397	0.0752571	0.394293	-0.166074	0.0590542	-0.0386978	0.661625	-0.155351	0.0776099	-0.133769	0.129081	-0.144186	0.101664	-0.0973467	0.270156	-0.138363	0.11636	-0.0799547	0.365382	-0.141936	0.10716	-0.0347321	0.694471	0.124773	0.157059	-0.0438761	0.619696	-0.0308703	0.727014	-0.129858	0.140732	0.132316	0.133319	-0.20585	0.0189396	0.116448	0.186797	-0.143886	0.102385	-0.0784962	0.374214	0.168712	0.0550972	-0.141477	0.108309	0.289129
PC.aa.C40.2	-0.0270685	0.759535	0.0205192	0.81653	0.125265	0.155421	-0.142591	0.105536	0.00532303	0.952028	-0.147305	0.0944182	-0.112455	0.202442	-0.125729	0.153886	-0.11783	0.181594	-0.119912	0.173961	-0.12291	0.163383	-0.128973	0.143476	0.0183889	0.835294	0.144273	0.101456	-0.0847506	0.337258	-0.0973849	0.269967	-0.10637	0.22807	0.157438	0.0736705	-0.15953	0.069885	0.129995	0.140312	-0.101744	0.249031	-0.0624261	0.479953	0.19711	0.0247342	-0.0812984	0.35736	0.305548
PC.aa.C40.3	-0.00265742	0.976053	0.0508678	0.564992	0.0793811	0.36884	-0.0619836	0.483076	0.0494258	0.576084	-0.0331208	0.707986	0.00630624	0.943176	-0.0165481	0.851584	-0.0196015	0.824601	-0.0224146	0.799922	-0.0590067	0.504369	-0.044242	0.616776	-0.0112933	0.898408	0.0956206	0.278772	-0.120485	0.171899	-0.0504035	0.568552	0.00769914	0.930649	0.00598943	0.946028	-0.146087	0.0971978	0.0416966	0.637204	-0.0857119	0.331791	-0.0646383	0.464504	0.0107853	0.902956	-0.152008	0.0842741	0.168193
PC.aa.C40.4	0.0701389	0.427307	0.113755	0.197248	0.0962433	0.275643	0.131104	0.136938	0.154925	0.0784349	0.0579251	0.512224	0.122462	0.164932	0.0957244	0.278249	-0.00692895	0.937574	0.0333065	0.706423	-0.112111	0.203834	0.0296631	0.737291	-0.0847178	0.337445	-0.129864	0.140715	-0.175141	0.0463645	0.0336069	0.703899	0.14276	0.10512	-0.182018	0.0383335	-0.02555	0.772648	-0.0512229	0.562277	0.00633356	0.942931	0.000811154	0.992706	-0.19917	0.0232469	-0.0756558	0.391787	-0.00365702
PC.aa.C40.5	0.0876401	0.320998	0.114569	0.194045	0.0692157	0.433427	0.254175	0.00360854	0.185798	0.034442	0.185306	0.0349283	0.210919	0.01615	0.185536	0.0347006	0.11783	0.181594	0.0496989	0.573976	0.0211856	0.810681	0.0730011	0.408652	-0.0174876	0.843262	-0.173256	0.0487956	-0.129787	0.140951	-0.0865204	0.327238	0.204889	0.0195133	-0.190102	0.0304231	0.157427	0.0736907	0.0308157	0.727478	0.100253	0.256063	-0.00922312	0.916961	-0.227831	0.00926268	0.0434172	0.623364	-0.0226276
PC.aa.C40.6	0.147166	0.0960335	0.115083	0.193793	0.0555847	0.531052	0.236533	0.00707739	0.166279	0.0597351	0.0788126	0.374164	0.141022	0.110854	0.107748	0.223893	-0.0167263	0.850585	0.0165474	0.852165	-0.0985856	0.26596	0.021411	0.809441	-0.166318	0.0596744	-0.296394	0.000681994	-0.185102	0.0358547	0.0885678	0.317788	0.132888	0.133159	-0.240424	0.00617204	0.0512131	0.563884	-0.0740888	0.403539	0.0497708	0.574925	-0.0220874	0.80354	-0.29929	0.000601076	-0.0310991	0.726106	-0.148899
PC.aa.C42.0	0.024534	0.781457	0.047656	0.589836	0.146677	0.0958436	-0.103383	0.241459	0.0277295	0.753849	-0.135834	0.123237	-0.11812	0.180517	-0.148042	0.0927664	-0.106283	0.228454	-0.171246	0.0515047	-0.085346	0.333865	-0.141269	0.108832	-0.0643871	0.466245	0.0366986	0.678108	-0.10371	0.239964	-0.0960576	0.276574	-0.11676	0.185615	0.115105	0.19196	-0.17737	0.0436208	0.100433	0.255206	-0.114793	0.193171	-0.0888746	0.314208	0.142848	0.104905	-0.0842317	0.340233	0.2231
PC.aa.C42.1	0.000450641	0.995959	0.0411176	0.64189	0.115908	0.188862	-0.133764	0.129096	0.0240096	0.786015	-0.130694	0.138177	-0.108217	0.220063	-0.133677	0.129348	-0.132666	0.13229	-0.133769	0.129081	-0.0967076	0.273325	-0.128646	0.144503	-0.0697347	0.42998	0.0770159	0.383311	-0.115984	0.188569	-0.0701006	0.427559	-0.0786055	0.373548	0.120316	0.172506	-0.192271	0.0285543	0.0552377	0.532014	-0.107561	0.222883	-0.106119	0.229175	0.129798	0.140917	-0.157279	0.0739638	0.170788
PC.aa.C42.2	0.0415054	0.63875	0.0874326	0.322149	0.137189	0.119515	-0.0586025	0.507297	0.0739844	0.402357	-0.126231	0.152238	-0.0705049	0.424895	-0.0890494	0.313255	-0.16083	0.0676134	-0.107261	0.224183	-0.148856	0.0909702	-0.0917041	0.299003	-0.131688	0.135184	0.00636087	0.942685	-0.125396	0.154987	-0.00470032	0.957637	-0.0716082	0.41767	0.0365948	0.678967	-0.222002	0.0112668	-0.0108072	0.90276	-0.121108	0.169682	-0.0268555	0.761371	0.0526868	0.551147	-0.146103	0.09716	0.113832
PC.aa.C42.4	0.0636442	0.471413	0.0927802	0.29335	0.022431	0.799779	0.123134	0.162613	0.109484	0.214684	0.0925235	0.294692	0.172426	0.0498998	0.142662	0.105361	0.0241079	0.785159	0.122522	0.164723	-0.0921083	0.296871	0.10595	0.229922	-0.0244029	0.782596	-0.0991984	0.261116	-0.207614	0.0179246	0.0713843	0.41913	0.181696	0.0386817	-0.188431	0.0319336	-0.0458862	0.603735	-0.0743066	0.400306	0.00195824	0.982359	-0.0578596	0.512703	-0.275992	0.0015363	-0.14949	0.089591	-0.0703246
PC.aa.C42.5	0.0464761	0.599085	0.104393	0.236871	0.0240315	0.785825	0.137298	0.119219	0.124232	0.158876	0.132568	0.132579	0.19167	0.029062	0.146491	0.0962683	0.0251075	0.77648	0.0824673	0.350471	-0.0733726	0.406267	0.0771853	0.382264	-0.0500539	0.57124	-0.0761911	0.388438	-0.209794	0.0167362	0.0355406	0.687726	0.201557	0.0216198	-0.191665	0.0290667	0.0223491	0.800495	-0.0938563	0.287769	0.0202734	0.81869	-0.0161166	0.855412	-0.239307	0.00621518	-0.0874326	0.322149	-0.0469131
PC.aa.C42.6	0.087662	0.320877	0.053446	0.545418	0.0945008	0.28446	0.0685275	0.438022	0.0975542	0.269132	-0.00328558	0.970388	0.0595037	0.50078	0.00466209	0.957982	-0.0530746	0.548217	-0.0413689	0.639855	-0.116405	0.186963	-0.0353985	0.688909	-0.0409592	0.643174	-0.0201204	0.820035	-0.201562	0.0216162	-0.0709528	0.421953	0.0662497	0.453426	-0.0152918	0.862738	-0.0772344	0.38196	0.0120362	0.891763	0.0326892	0.711621	-0.121113	0.169663	-0.0665119	0.451638	-0.132169	0.133755	0.0583348
PC.aa.C43.4	0.0393751	0.656076	0.0422756	0.632532	0.000822079	0.992608	0.0185582	0.833799	0.053528	0.544801	0.0456895	0.605288	0.0940693	0.286672	0.053954	0.5416	0.0206503	0.815379	0.0345847	0.695704	-0.104016	0.238575	0.00909203	0.918138	-0.0971118	0.271318	-0.0920865	0.296986	-0.194838	0.0264695	0.105469	0.232052	0.13259	0.132514	-0.178009	0.0428595	-0.0591815	0.503105	-0.107239	0.224278	-0.0692212	0.43339	-0.103787	0.239616	-0.239853	0.00609555	-0.158257	0.0721686	-0.117716
PC.aa.C43.6	0.103426	0.241259	0.121108	0.169682	0.139658	0.112958	0.0699695	0.428426	0.138828	0.115131	0.0390091	0.659072	0.0874653	0.321967	0.0349015	0.693056	-0.0567234	0.521026	-0.000669134	0.993988	-0.124123	0.159245	-0.0174767	0.843358	-0.122309	0.165463	-0.0421827	0.633281	-0.227022	0.00952035	-0.127548	0.147982	0.116858	0.185243	-0.0140245	0.874017	0.0661842	0.453874	0.074984	0.396016	-0.0183507	0.835632	-0.134365	0.127374	-0.0997993	0.258228	-0.0737877	0.403611	0.064764
PC.aa.C44.12	0.158994	0.0708382	0.123713	0.160634	0.0544402	0.53796	0.150632	0.0871482	0.116432	0.186859	0.0750331	0.395705	0.137456	0.11879	0.0856573	0.3321	-0.0492947	0.577098	0.0347485	0.694334	-0.0754046	0.393365	0.0626664	0.478262	-0.0957954	0.277891	-0.207833	0.0178022	-0.141471	0.108323	0.042647	0.629543	0.164741	0.0611403	-0.16367	0.0628595	0.108397	0.219292	0.000417867	0.996255	0.0955168	0.279296	-0.00988406	0.911033	-0.20963	0.0168232	-0.00772645	0.930403	-0.0624698
PC.ae.C30.0	0.0531401	0.547722	0.133354	0.130281	0.23533	0.00715109	0.10353	0.240786	0.324169	0.000181774	0.129957	0.140429	0.142973	0.104598	0.120316	0.172506	-0.043663	0.621398	0.152664	0.0829324	0.00601674	0.945782	0.0583894	0.508844	-0.090557	0.305108	0.0407953	0.644504	-0.252138	0.0038947	-0.236723	0.00680989	0.14973	0.0890722	-0.0489888	0.579466	-0.228754	0.00897601	-0.125166	0.155748	-0.193402	0.0276194	-0.218971	0.0124529	0.0028923	0.973935	-0.183952	0.0362988	0.0270685
PC.ae.C30.2	-0.0497863	0.573302	0.012932	0.88376	0.0137131	0.876792	0.137757	0.117981	0.117273	0.183679	0.180713	0.0397608	0.240372	0.00598381	0.1964	0.0252657	0.0962324	0.275697	0.193096	0.0278697	0.0466946	0.597368	0.162212	0.0652651	0.0160565	0.855945	0.0617542	0.4847	-0.22682	0.00958575	-0.175917	0.0453937	0.213454	0.0148946	-0.0160128	0.856333	-0.0436084	0.621835	-0.0219667	0.803839	-0.0903495	0.306221	-0.227426	0.00939073	-0.142028	0.106929	-0.197859	0.0241845	-0.00558522
PC.ae.C32.0	-0.0176296	0.842005	0.0120635	0.891519	0.00725669	0.934626	0.111243	0.207376	0.0645018	0.46545	0.167122	0.0574541	0.211864	0.0156716	0.157869	0.0728764	0.154914	0.0784561	0.0990782	0.261696	0.0291387	0.74177	0.126488	0.151401	0.0335796	0.704128	-0.0114517	0.896991	-0.18116	0.0392661	-0.153051	0.0821467	0.219386	0.0122842	-0.0551503	0.532664	0.0213385	0.80934	-0.0742411	0.400722	-0.0539486	0.541641	-0.240541	0.00594774	-0.119698	0.174731	-0.0908629	0.303472	-0.054533
PC.ae.C32.1	0.0123585	0.888883	0.039397	0.655898	0.0245995	0.780888	0.101968	0.247987	0.103623	0.240362	0.0891914	0.312481	0.151658	0.0849967	0.115225	0.191494	0.0811946	0.357975	0.095342	0.28018	-0.0454	0.607578	0.0995535	0.259407	-0.0518128	0.557779	-0.0687569	0.436487	-0.166838	0.0578839	-0.0889183	0.31397	0.188983	0.0314281	-0.0913928	0.300652	-0.0750386	0.395671	-0.150457	0.0875188	-0.0545003	0.537511	-0.183476	0.0367902	-0.126111	0.152631	-0.0873998	0.32233	-0.0868973
PC.ae.C32.2	-0.0098786	0.911082	0.0190826	0.829173	0.0713024	0.419665	0.025184	0.775818	0.128668	0.144434	0.0406861	0.645391	0.083751	0.343003	0.0489178	0.580016	-0.053375	0.545952	0.0548335	0.535024	-0.0373541	0.672686	0.00524109	0.952766	-0.0769122	0.383954	0.0257248	0.771135	-0.191512	0.0291972	-0.0685493	0.437876	0.101454	0.250386	-0.015685	0.859243	-0.16509	0.0605874	-0.0647913	0.463447	-0.110025	0.212418	-0.133343	0.130313	-0.0599025	0.49791	-0.153068	0.0821137	0.0213932
PC.ae.C34.0	0.0220486	0.803122	0.070117	0.427451	0.0252222	0.775486	0.295569	0.000673264	0.192063	0.0287289	0.271737	0.00182443	0.340961	7.93672e-05	0.317822	0.000245745	0.192948	0.0279911	0.222297	0.0111568	0.0690628	0.434445	0.243262	0.00539437	0.105081	0.233781	-0.0629669	0.476152	-0.230048	0.00858722	-0.169214	0.0543689	0.351104	4.70497e-05	-0.232277	0.00795275	-0.0463177	0.600332	-0.0993841	0.260221	0.0736402	0.404553	-0.129591	0.141558	-0.234664	0.00731964	-0.0529435	0.549207	-0.0911142
PC.ae.C34.1	0.0265821	0.764627	0.0178835	0.84038	-0.0104148	0.906642	0.0907592	0.305925	0.0323345	0.715684	0.00635063	0.943001	0.0734235	0.407783	0.0323569	0.715496	0.0168381	0.849598	-0.0179506	0.839789	-0.105501	0.233746	0.0046288	0.958446	-0.0609962	0.491787	-0.199374	0.0236473	-0.153936	0.0815703	0.0525212	0.553959	0.0866838	0.328222	-0.142269	0.10771	-0.0242453	0.784791	-0.169807	0.0544639	0.0673077	0.448018	-0.0621031	0.48395	-0.155165	0.0791412	-0.0459302	0.604807	-0.114132
PC.ae.C34.2	0.0350599	0.691733	0.0628358	0.477072	0.0875145	0.321694	0.118896	0.177657	0.154663	0.078946	0.0637917	0.470384	0.120376	0.172291	0.0838001	0.342719	0.0138989	0.875137	0.0575537	0.514937	-0.0634585	0.47271	0.0119434	0.892593	-0.0878969	0.319578	-0.120545	0.171684	-0.259485	0.00294971	-0.115454	0.190607	0.131759	0.134973	-0.0485136	0.583153	0.0080378	0.927605	-0.151975	0.0843416	-0.0454874	0.606886	-0.168439	0.0554964	-0.158541	0.0716538	-0.0856082	0.332378	-0.133332
PC.ae.C34.3	0.102328	0.246312	0.14949	0.089591	0.192888	0.0280407	0.172022	0.0504449	0.273304	0.001713	0.0656762	0.457352	0.12113	0.169604	0.0905789	0.304991	-0.0129047	0.884004	0.0538503	0.542379	-0.130558	0.138592	-0.0217646	0.805608	-0.102011	0.247783	-0.14417	0.101704	-0.336165	0.00010103	-0.201109	0.0219174	0.120758	0.170924	-0.0433735	0.623714	-0.0560516	0.525981	-0.226825	0.00958397	-0.0478472	0.588343	-0.195652	0.0258363	-0.161174	0.0670223	-0.123768	0.160448	-0.174169
PC.ae.C34.4	0.122042	0.166396	0.118016	0.180903	0.149834	0.088849	0.0926382	0.294092	0.207199	0.0181591	0.119485	0.175504	0.148343	0.0921001	0.104459	0.236575	-0.0267735	0.762077	0.0841989	0.340421	-0.0804299	0.362532	0.0310178	0.725762	0.0376927	0.669891	0.0173019	0.844905	-0.276319	0.00151593	-0.18736	0.0329342	0.133901	0.128703	-0.0142758	0.871779	0.0270576	0.759629	-0.116935	0.184954	-0.0412214	0.641049	-0.147491	0.094	-0.0803097	0.363251	-0.0789004	0.371753	-0.076792
PC.ae.C36.0	0.0729902	0.408722	0.098024	0.266825	0.0426689	0.629368	0.140237	0.111461	0.148469	0.0918226	0.128067	0.14633	0.180363	0.0401505	0.148255	0.0922936	0.0632564	0.474123	0.127291	0.148805	-0.0284723	0.747474	0.0663098	0.453016	-0.0217045	0.806134	-0.0526267	0.551602	-0.201808	0.0214544	-0.00860588	0.922502	0.19409	0.0270633	-0.224761	0.0102751	-0.108026	0.220883	-0.204162	0.0199568	-0.00802141	0.927752	-0.0729629	0.408898	-0.21418	0.0145509	-0.104928	0.234465	-0.121567
PC.ae.C36.1	0.054615	0.536654	0.0725915	0.411292	0.0284396	0.747755	0.0244411	0.782263	0.04156	0.638308	0.0164061	0.852843	0.0751369	0.395051	0.0486774	0.581881	-0.057652	0.514218	0.0423903	0.631609	-0.108299	0.219713	0.0198801	0.822149	-0.0126972	0.885858	-0.0558167	0.527718	-0.1785	0.0422815	0.0861599	0.329263	0.121862	0.167026	-0.0923869	0.295408	-0.0279152	0.752254	-0.190605	0.029981	-0.0617051	0.485048	-0.018307	0.836018	-0.0592306	0.50275	-0.0537137	0.543405	-0.103033
PC.ae.C36.2	-0.0426907	0.629192	0.0260908	0.767971	0.103639	0.240288	-0.108741	0.217826	0.0349616	0.692554	-0.148583	0.0915698	-0.0912562	0.301377	-0.117656	0.182246	-0.159775	0.0694508	-0.0535061	0.544965	-0.16302	0.0639226	-0.0860998	0.329602	-0.148381	0.0920156	0.0164115	0.852795	-0.191643	0.0290853	-0.024321	0.783308	-0.0473446	0.59227	0.130694	0.138177	-0.253651	0.00368032	-0.0930096	0.292154	-0.204031	0.0200377	-0.17342	0.0485801	0.124292	0.158673	-0.19137	0.0293188	0.0691393
PC.ae.C36.3	0.0841661	0.34061	0.110407	0.210826	0.104349	0.237068	0.130426	0.138991	0.136615	0.12108	0.00821806	0.925986	0.0786273	0.373415	0.0339292	0.701194	-0.0453727	0.607794	0.000144751	0.998719	-0.162534	0.0647272	-0.0375944	0.670702	-0.0574226	0.515896	-0.205107	0.0193816	-0.273179	0.00172169	-0.0154338	0.861476	0.109899	0.212943	-0.104967	0.234294	0.0662661	0.453314	-0.133376	0.130218	0.0570949	0.518298	-0.0115173	0.896404	-0.181117	0.0393142	-0.0358902	0.684817	-0.13342
PC.ae.C36.4	0.0608529	0.491106	0.0995425	0.259459	0.101804	0.24875	0.203097	0.0206228	0.2	0.0226694	0.172464	0.0498485	0.19474	0.0265468	0.158312	0.0720694	0.142318	0.10621	0.0381352	0.666247	-0.0144615	0.870125	0.0471043	0.594153	0.00727307	0.934479	-0.196302	0.02534	-0.230015	0.00859687	-0.125543	0.154499	0.174895	0.0466758	-0.176206	0.0450357	0.108812	0.217524	-0.00174521	0.98428	0.0478417	0.588385	-0.141815	0.10746	-0.287796	0.000940561	-0.0659329	0.455593	-0.0703464
PC.ae.C36.5	0.0723457	0.412881	0.093818	0.287966	0.0763168	0.387655	0.20798	0.0177201	0.189125	0.0312991	0.143716	0.102793	0.192298	0.0285314	0.158301	0.0720892	0.0799055	0.365678	0.0666867	0.450448	-0.0369389	0.676118	0.0695107	0.431466	-0.0163241	0.85357	-0.186858	0.033413	-0.211061	0.0160773	-0.101432	0.250488	0.188048	0.0322879	-0.145104	0.0994883	0.120206	0.172898	-0.0218575	0.804795	0.0603122	0.494971	-0.0903877	0.306016	-0.239498	0.00617307	-0.00213303	0.980782	-0.0925125
PC.ae.C36.6	0.0301493	0.733147	0.0495077	0.575451	-0.016772	0.849599	0.235592	0.00708573	0.169772	0.0535707	0.294848	0.000694736	0.342414	7.37166e-05	0.307373	0.000398219	0.191861	0.0288997	0.220112	0.0119939	0.0199293	0.821716	0.20384	0.0201563	0.0758852	0.39035	-0.0553087	0.531487	-0.270966	0.00188156	-0.0614429	0.486908	0.337945	9.24112e-05	-0.261396	0.00274051	0.165921	0.0592905	-0.110789	0.209242	0.0418222	0.636189	-0.133431	0.130059	-0.390362	5.27031e-06	-0.036644	0.67856	-0.241514
PC.ae.C38.0	0.0850838	0.335357	0.115181	0.191663	0.0544238	0.538082	0.239001	0.00628308	0.190659	0.0299333	0.15687	0.0747266	0.226328	0.00974648	0.198591	0.0236571	0.0106488	0.904179	0.0992913	0.260668	-0.115432	0.190691	0.0953966	0.279903	-0.0953475	0.280152	-0.242857	0.00547357	-0.209302	0.0169981	0.0986139	0.263947	0.247457	0.00463096	-0.317249	0.000252454	0.0430021	0.626692	-0.207434	0.0180261	0.0395444	0.654692	0.00419779	0.962166	-0.366486	2.06014e-05	-0.0732579	0.407003	-0.285327
PC.ae.C38.2	-0.0237966	0.787868	0.0290623	0.742424	0.0568709	0.519942	-0.11806	0.18074	-0.0130467	0.882737	-0.0872851	0.322968	-0.04215	0.633545	-0.0657363	0.45694	-0.0987232	0.263416	-0.0500539	0.57124	-0.110675	0.209717	-0.0882028	0.317892	0.000128364	0.998867	0.057226	0.517336	-0.153718	0.0808106	0.0276202	0.754788	-0.0127299	0.885565	0.054981	0.533925	-0.12415	0.159153	-0.0664464	0.452085	-0.0989198	0.262463	-0.0783979	0.374814	0.0638244	0.470156	-0.154346	0.0795672	0.0799492
PC.ae.C38.3	0.068593	0.437583	0.0865586	0.327023	0.115323	0.191113	0.093321	0.290536	0.149321	0.0899579	0.0654085	0.459191	0.11983	0.174257	0.0979366	0.267253	0.0114845	0.896697	0.0374906	0.671559	-0.0833522	0.345312	0.0192355	0.827825	0.0675552	0.444561	-0.0591378	0.503421	-0.209876	0.0166929	-0.0330224	0.708814	0.150774	0.0868481	-0.131306	0.13633	0.0456732	0.605417	-0.0339838	0.700736	0.0185582	0.833799	-0.0400197	0.650814	-0.133065	0.131123	-0.068025	0.441395	-0.0110803
PC.ae.C38.4	0.0737222	0.40403	0.101613	0.249644	0.107337	0.223852	0.136894	0.120318	0.163293	0.0634741	0.110964	0.208521	0.150795	0.086802	0.118988	0.177317	0.0941621	0.286195	0.0314329	0.722241	-0.0616067	0.485745	0.0258613	0.769954	0.0479564	0.587491	-0.170935	0.0519353	-0.264242	0.00245391	-0.0795668	0.367718	0.175146	0.0463576	-0.184935	0.0352997	0.00296331	0.973294	-0.0444441	0.615166	0.0794576	0.368378	-0.110429	0.210735	-0.240732	0.00590725	-0.112461	0.20242	-0.0463232
PC.ae.C38.5	0.0869901	0.324611	0.102754	0.244342	0.0658892	0.455892	0.171214	0.0515499	0.133485	0.129901	0.0750222	0.395774	0.119698	0.174731	0.0796488	0.367224	0.0259323	0.76934	-0.0105068	0.905451	-0.0832047	0.346168	-0.00720206	0.935118	-0.081566	0.355775	-0.281634	0.00121821	-0.166642	0.0581829	0.0419042	0.635528	0.120321	0.172486	-0.188578	0.0317978	0.110003	0.212509	-0.0235945	0.789628	0.0626173	0.478607	-0.012719	0.885663	-0.272163	0.00179351	-0.0131068	0.8822	-0.101432
PC.ae.C38.6	0.134845	0.126009	0.142094	0.106766	0.0898524	0.308898	0.221319	0.0115249	0.173978	0.0478532	0.116601	0.186216	0.170678	0.0522925	0.128056	0.146364	0.0221743	0.802023	0.02236	0.800399	-0.111751	0.205299	0.0275273	0.755587	-0.0756777	0.39165	-0.27615	0.00152642	-0.22576	0.00993519	0.0127245	0.885614	0.175228	0.0462543	-0.224105	0.0105035	0.0817299	0.354807	-0.0869847	0.324641	0.0797963	0.366335	-0.0534242	0.545582	-0.32288	0.000193353	-0.0395444	0.654692	-0.149534
PC.ae.C40.0	0.0779063	0.377824	0.0845157	0.338602	0.0484152	0.583918	0.135829	0.123252	0.141373	0.10857	0.0831283	0.346613	0.148037	0.0927786	0.105393	0.232392	0.0179628	0.839059	0.0621967	0.481571	-0.0860124	0.330094	0.0228789	0.795867	-0.148305	0.0921847	-0.20354	0.0203438	-0.196067	0.0255184	0.0863947	0.327943	0.170815	0.0521023	-0.242513	0.00554182	-0.0108837	0.902076	-0.0897704	0.309341	-0.0129102	0.883956	-0.0668943	0.449037	-0.292406	0.000772216	-0.10578	0.230671	-0.115241
PC.ae.C40.1	0.0125224	0.887419	0.065119	0.461184	0.130132	0.139893	-0.0653266	0.459755	0.0610113	0.489977	-0.0941621	0.286195	-0.0537465	0.543159	-0.0821833	0.352137	-0.0695708	0.431067	-0.0943042	0.285467	-0.112062	0.204033	-0.116864	0.185223	-0.0569747	0.51918	0.0368624	0.676751	-0.177118	0.0439231	-0.0511409	0.562903	-0.0409646	0.64313	0.0400634	0.650458	-0.21973	0.012146	0.00997146	0.910249	-0.130126	0.13991	-0.0972811	0.27048	0.052867	0.549784	-0.149277	0.0900528	0.146535
PC.ae.C40.2	0.0147128	0.867888	0.0519985	0.556366	0.0286963	0.745556	0.0342569	0.698447	0.0643761	0.466321	0.104879	0.234685	0.154641	0.0789887	0.12491	0.156603	0.0449303	0.611302	0.0813312	0.357165	0.0086168	0.922404	0.0561717	0.525093	0.148217	0.0923783	0.030335	0.731565	-0.160999	0.0673221	-0.0370755	0.674988	0.174638	0.0470027	-0.0932609	0.290848	0.0488249	0.580736	-0.0155376	0.860554	0.0425542	0.63029	-0.021273	0.809915	-0.103268	0.241984	-0.0751587	0.394913	0.0621967
PC.ae.C40.3	0.034601	0.695567	0.055052	0.533396	0.04853	0.583026	0.0580344	0.511428	0.0533259	0.546322	0.0804135	0.36263	0.115105	0.19196	0.0827459	0.348842	0.0294118	0.739436	0.00996053	0.910347	-0.0192246	0.827921	0.00687433	0.938065	0.148583	0.0915698	-0.0455311	0.60654	-0.150162	0.0881469	-0.0550028	0.533762	0.13963	0.113029	-0.0549209	0.534372	0.173857	0.0480092	0.0645673	0.464996	0.0945609	0.284153	0.00917396	0.917403	-0.104497	0.236403	0.00895547	0.919364	0.0277568
PC.ae.C40.4	0.0508788	0.564908	0.0770542	0.383075	0.0524792	0.552719	0.100488	0.254946	0.0840405	0.341333	0.126778	0.150461	0.168095	0.0560027	0.131382	0.1361	0.0746562	0.398088	0.0543528	0.538614	-0.042079	0.634117	0.0640976	0.468255	0.0898742	0.30878	-0.043674	0.62131	-0.201644	0.0215621	-0.0465417	0.59857	0.192391	0.0284537	-0.136654	0.120975	0.0791517	0.370229	0.0363271	0.681187	0.0833959	0.345058	-0.0368351	0.676977	-0.1886	0.0317777	-0.069254	0.433172	0.0272597
PC.ae.C40.5	0.0724899	0.413783	0.0907144	0.306164	0.0300593	0.734917	0.228511	0.00932495	0.15464	0.0801719	0.130434	0.140524	0.205697	0.0195043	0.176448	0.0455826	0.00464557	0.958295	0.0680847	0.442785	-0.132592	0.134032	0.080445	0.364326	-0.0728198	0.411657	-0.252029	0.00405328	-0.178528	0.0430636	0.110342	0.21289	0.223043	0.0111981	-0.289691	0.000909205	0.0836818	0.345297	-0.149849	0.0900747	0.0788853	0.373722	0.0532089	0.548776	-0.335202	0.000112809	-0.0323513	0.715543	-0.23385
PC.ae.C40.6	0.0986083	0.267743	0.102311	0.250123	0.0285261	0.748933	0.192009	0.0300529	0.15803	0.074856	0.125744	0.157095	0.206218	0.0196734	0.174802	0.0485475	0.0197423	0.824727	0.0605887	0.496395	-0.170985	0.0537336	0.0785342	0.377747	-0.0807888	0.364174	-0.233142	0.00821159	-0.269679	0.00214905	0.106768	0.229994	0.22247	0.0117419	-0.30359	0.000523289	0.0332013	0.709502	-0.190298	0.0315722	0.0639649	0.472675	-0.0267865	0.763779	-0.362268	3.00077e-05	-0.0973208	0.274064	-0.225359
PC.ae.C42.0	-0.102301	0.246438	-0.0460883	0.60214	0.0144123	0.870562	-0.0821451	0.352362	-0.0396865	0.653532	-0.0947958	0.282954	-0.0492182	0.577689	-0.07671	0.385208	-0.0269538	0.760524	-0.0973576	0.270102	-0.0550738	0.533233	-0.0911033	0.30219	-0.0229663	0.795104	0.136326	0.121876	-0.0978219	0.267816	-0.0205028	0.816674	-0.0578268	0.512942	0.0930205	0.292097	-0.202354	0.0210985	0.0712914	0.419737	-0.119551	0.175266	-0.105311	0.232757	0.0978492	0.267682	-0.177976	0.0428983	0.188983
PC.ae.C42.1	-0.0308047	0.727571	0.0210436	0.811927	0.120627	0.171392	-0.157192	0.074126	-0.0238403	0.787488	-0.198886	0.0234474	-0.164965	0.0607856	-0.177987	0.0428853	-0.169957	0.0533069	-0.158017	0.0726066	-0.129203	0.142761	-0.169487	0.0539764	-0.0585096	0.507971	0.12917	0.142863	-0.0711986	0.420344	-0.0461593	0.60158	-0.16562	0.0597571	0.189108	0.031314	-0.227426	0.00939073	0.100345	0.255621	-0.158481	0.0717624	-0.084767	0.337164	0.231616	0.00813642	-0.124904	0.156621	0.278636
PC.ae.C42.2	-0.0295757	0.738037	0.0333829	0.70578	0.117858	0.181492	-0.0756504	0.391822	0.0611042	0.489316	-0.0877549	0.320363	-0.0558713	0.527314	-0.08179	0.354452	-0.0558112	0.527759	-0.0695271	0.431357	-0.072149	0.414155	-0.0782395	0.375782	-0.0402218	0.649167	0.0942659	0.285663	-0.120327	0.172467	-0.110025	0.212418	-0.0515015	0.56015	0.0770214	0.383278	-0.225165	0.0101364	0.0317552	0.719511	-0.157667	0.0732474	-0.115678	0.189744	0.1092	0.215882	-0.142312	0.106224	0.173076
PC.ae.C42.3	0.0951891	0.280955	0.126171	0.152434	0.0675661	0.444487	0.0544784	0.537674	0.104633	0.235788	0.0211911	0.810633	0.0840896	0.34105	0.0531565	0.547599	-0.0366986	0.678108	-0.0041814	0.962313	-0.115056	0.192151	-0.00335659	0.969748	-0.0878095	0.320061	-0.132988	0.131346	-0.192549	0.0283215	0.0735474	0.405147	0.0755957	0.392164	-0.179008	0.0416911	-0.151719	0.0848722	-0.1359	0.123055	-0.051709	0.558569	-0.0574554	0.515656	-0.227361	0.00941165	-0.198225	0.0239196	-0.078753
PC.ae.C42.4	0.0534213	0.547179	0.08589	0.332683	0.061572	0.487702	0.13783	0.119231	0.116771	0.187302	0.116642	0.187791	0.149547	0.0907299	0.117956	0.182841	0.0371478	0.675593	0.0407368	0.646276	-0.0868012	0.327565	0.0265932	0.764531	-0.0399933	0.652307	-0.10914	0.217939	-0.226616	0.00994025	-0.0467185	0.598618	0.17235	0.0509066	-0.139518	0.114741	0.129511	0.143371	-0.0444712	0.616338	0.0506485	0.568194	-0.0246031	0.781694	-0.223485	0.0110354	-0.0334414	0.706391	-0.0690575
PC.ae.C42.5	0.0831507	0.348376	0.104478	0.23833	0.0406697	0.646819	0.210292	0.0169021	0.136779	0.122094	0.127247	0.150545	0.182659	0.0384045	0.143431	0.104842	-0.0130702	0.882985	0.03821	0.666863	-0.0977862	0.269871	0.0525939	0.55341	-0.0828488	0.350133	-0.258475	0.00318345	-0.189792	0.031359	0.090407	0.307811	0.195975	0.0261721	-0.228533	0.0093179	0.11761	0.184138	-0.0580836	0.512727	0.0764647	0.388597	0.0178164	0.840971	-0.315094	0.000295036	-0.0310599	0.726437	-0.155579
PC.ae.C42.6	0.099406	0.260116	0.120758	0.170924	0.0701334	0.427343	0.152603	0.0830547	0.15067	0.0870674	0.103366	0.241534	0.167991	0.0561562	0.126887	0.150107	-0.0494312	0.576042	0.07984	0.366072	-0.122501	0.164799	0.0574171	0.515936	-0.0929823	0.292296	-0.19268	0.0282125	-0.213831	0.0147154	0.0627975	0.47734	0.196668	0.0250642	-0.217867	0.012911	0.0306299	0.729056	-0.148556	0.09163	0.0516653	0.558902	-0.0395444	0.654692	-0.284076	0.00110026	-0.0793156	0.369236	-0.15617
SM.a.C30.1	0.251471	0.00399263	0.315741	0.00027091	0.43861	2.42576e-07	0.132519	0.132723	0.488399	5.87437e-09	0.0689317	0.43532	0.0439962	0.618736	0.0344372	0.696938	-0.249314	0.0043251	0.113166	0.199593	-0.121681	0.167658	-0.107315	0.223946	-0.316129	0.000266046	-0.0161548	0.855073	-0.293127	0.000748547	-0.223575	0.0106914	0.0467875	0.596638	-0.0159527	0.856867	-0.149982	0.0885325	-0.103415	0.241309	-0.17158	0.0510472	-0.233648	0.00758342	-0.042587	0.630026	-0.208161	0.0176201	0.0931625
SM.a.C32.1	0.141269	0.108832	0.207172	0.0181746	0.28282	0.00115958	0.235904	0.0070088	0.435732	2.95285e-07	0.218785	0.012529	0.210307	0.0164665	0.191304	0.029375	-0.063098	0.475232	0.236789	0.0067942	-0.0442311	0.616863	0.0809488	0.359436	-0.162092	0.0654666	-0.0157342	0.858807	-0.317565	0.000248728	-0.196029	0.0255475	0.215491	0.0139481	-0.11139	0.206771	-0.127482	0.148192	-0.127646	0.147668	-0.084259	0.340076	-0.272747	0.00175187	-0.176081	0.0451908	-0.210362	0.016438	0.0241352
SM.a.C32.2	0.0903822	0.306045	0.162671	0.0645003	0.305008	0.000443156	0.11345	0.198461	0.408688	1.72569e-06	0.0982698	0.265623	0.0996736	0.25883	0.0852476	0.334424	-0.126739	0.150585	0.100515	0.254817	-0.102312	0.246388	-0.0397629	0.652908	-0.186809	0.0334601	0.031493	0.721732	-0.267924	0.00212352	-0.214552	0.0143778	0.122719	0.164043	-0.0397465	0.653042	-0.0868863	0.32519	-0.0318917	0.718356	-0.103841	0.239368	-0.178342	0.042467	-0.0489833	0.579508	-0.141957	0.107106	0.117279
SM.a.C33.1	0.0074151	0.933202	0.0475959	0.590305	-0.067435	0.445373	0.336552	9.90913e-05	0.20662	0.0184905	0.445209	1.53537e-07	0.504235	1.48462e-09	0.465496	3.53625e-08	0.214421	0.0144387	0.427424	5.15853e-07	0.154767	0.0787434	0.375542	1.24299e-05	0.0781412	0.376384	0.0140463	0.873822	-0.202005	0.0213257	-0.0828606	0.348172	0.499969	2.18496e-09	-0.269147	0.00202301	0.10648	0.22759	-0.134949	0.125716	0.0331098	0.708078	-0.142952	0.104651	-0.380114	9.57901e-06	-0.0858212	0.331173	-0.156181
SM.a.C33.2	-0.0892024	0.312422	-0.073094	0.408055	-0.0846359	0.337914	0.11145	0.206525	0.0755739	0.392302	0.2501	0.00420112	0.304347	0.000456527	0.260593	0.00282668	0.153188	0.0818715	0.238995	0.0062843	0.187595	0.0327124	0.186049	0.0341956	-0.00786301	0.929176	-0.0128774	0.884248	-0.108768	0.21771	-0.0425815	0.63007	0.30492	0.000444903	-0.151773	0.0847591	-0.0495241	0.575325	-0.0521788	0.554997	-0.136102	0.122494	-0.175037	0.0464957	-0.253946	0.00363978	-0.198159	0.0239668	-0.0812165
SM.a.C34.0	-0.0352019	0.690549	0.0547625	0.535553	0.0698439	0.429257	-0.0257958	0.770521	0.104841	0.234857	0.0574608	0.515616	0.0747928	0.397224	0.0310014	0.725901	0.0374196	0.672145	0.0355133	0.687953	-0.0779118	0.37779	0.000297696	0.997339	-0.0776059	0.37967	-0.00791763	0.928685	-0.200453	0.0223593	-0.0720562	0.414757	0.0990946	0.261617	-0.0480001	0.58715	-0.114121	0.195803	-0.0323342	0.714617	-0.155477	0.077368	-0.208909	0.0172102	-0.120228	0.17282	-0.199869	0.0227597	-0.0435811
SM.a.C34.1	0.0209805	0.813201	0.0761404	0.390616	0.0638137	0.471972	0.0494298	0.57755	0.0977359	0.270118	0.0727583	0.412053	0.107307	0.225805	0.0700525	0.42969	0.023703	0.789492	0.0826811	0.351112	-0.0348614	0.694532	0.0411952	0.642569	-0.0974564	0.271496	-0.0803779	0.364727	-0.195869	0.0262546	-0.0167039	0.850783	0.133044	0.1327	-0.115513	0.192122	-0.0826364	0.351373	0.0189233	0.831232	-0.0523927	0.554931	-0.124726	0.158849	-0.192168	0.0292708	-0.164429	0.0626636	0.0221881
SM.a.C34.2	-0.0626957	0.479783	0.0162455	0.854833	0.0517554	0.559759	-0.0128019	0.885371	0.0532871	0.548187	-0.0286561	0.746862	0.0176543	0.842399	-0.023485	0.791384	-0.00181686	0.983698	0.0156585	0.860024	-0.0506708	0.568023	-0.0353701	0.690302	-0.126716	0.152266	-0.0744857	0.401019	-0.156518	0.076537	-0.0121534	0.891142	0.0278399	0.753838	-0.0339949	0.70176	-0.112981	0.202101	0.0520684	0.557385	-0.0985689	0.266042	-0.0941246	0.288281	-0.121126	0.171296	-0.163791	0.063699	0.0675089
SM.a.C35.0	0.0158598	0.858244	0.0612925	0.489683	0.0439736	0.620292	0.0199799	0.82196	0.0779461	0.379452	0.0667934	0.4515	0.123524	0.162927	0.0674754	0.446886	-0.0274933	0.756806	0.0545785	0.538523	-0.0747205	0.399533	0.0236192	0.790219	-0.106451	0.229542	-0.0627572	0.479351	-0.198301	0.0244209	-0.0589278	0.506611	0.127426	0.149968	0.000402504	0.996408	-0.0488652	0.581909	0.0171847	0.84654	-0.10199	0.249741	-0.165049	0.0616687	-0.127108	0.150996	-0.145019	0.101022	-0.00574128
SM.a.C35.1	-0.0698603	0.429148	-0.00733316	0.933939	-0.0929004	0.292723	0.267132	0.00219098	0.16036	0.0684272	0.380999	9.10407e-06	0.466676	3.23665e-08	0.424228	6.3693e-07	0.205992	0.0188561	0.361138	2.75784e-05	0.110352	0.211053	0.351891	4.51479e-05	0.0903385	0.30628	0.00868235	0.921816	-0.212252	0.0154788	-0.067009	0.448258	0.471226	2.29228e-08	-0.249292	0.00432859	0.0596895	0.499442	-0.108239	0.21997	-0.000734682	0.993396	-0.100537	0.254713	-0.353835	4.07515e-05	-0.104169	0.237882	-0.189135
SM.a.C36.0	-0.168903	0.0548192	-0.133567	0.129664	-0.0947739	0.283065	-0.0547461	0.535676	-0.0288165	0.744527	0.0602958	0.495089	0.0851712	0.334859	0.0416747	0.63738	0.0697401	0.429944	0.0115828	0.895818	-0.0154939	0.860942	0.0301329	0.733286	-0.0842972	0.339856	-0.0163132	0.853667	-0.134938	0.125746	0.00940338	0.915344	0.0979967	0.266959	-0.0264021	0.765281	-0.106463	0.227662	-0.0334103	0.705551	-0.12769	0.147529	-0.156099	0.076178	-0.106835	0.226037	-0.182482	0.0378363	-0.079758
SM.a.C36.1	-0.0384336	0.665031	0.0298021	0.737101	0.0367509	0.678867	0.0764814	0.388493	0.125699	0.155605	0.116028	0.190141	0.170019	0.0541592	0.140854	0.111282	0.0311829	0.725397	0.151029	0.0875503	-0.0316525	0.721431	0.0829047	0.349807	-0.044555	0.615673	-0.0410219	0.643969	-0.241833	0.00587066	-0.00844141	0.924277	0.191385	0.0299452	-0.101409	0.252461	-0.0800648	0.366602	-0.0478086	0.590106	-0.0711874	0.42224	-0.14266	0.106738	-0.21136	0.0163426	-0.203399	0.0209308	-0.0501957
SM.a.C36.2	-0.101079	0.254013	-0.0352415	0.69137	-0.00102303	0.990832	-0.0214781	0.808855	0.0256708	0.772472	-0.0236527	0.789928	0.0562165	0.526389	0.0219868	0.804417	-0.0106552	0.904496	0.052415	0.554762	-0.0801543	0.366066	0.000201252	0.998217	-0.0854987	0.334897	-0.0668884	0.450856	-0.186997	0.0339766	0.0543269	0.540399	0.0880367	0.320707	-0.0615776	0.487663	-0.102907	0.245492	-0.0143728	0.871417	-0.0901778	0.309043	-0.0500056	0.573121	-0.160063	0.0700413	-0.178936	0.0425832	-0.0395572
SM.a.C36.3	-0.04345	0.623102	-0.0065302	0.941161	0.071641	0.417456	0.000182988	0.998374	0.0812547	0.357619	-0.0381079	0.666472	0.0288929	0.743872	-0.012943	0.883663	-0.0939	0.287544	0.0349069	0.69301	-0.121091	0.16974	-0.0328859	0.709964	-0.225378	0.010064	0.0220432	0.80317	-0.214945	0.0141965	-0.0771361	0.382568	0.0652283	0.460431	0.0846686	0.337727	-0.072941	0.409039	-0.00148302	0.986645	-0.146344	0.0966066	-0.16509	0.0605874	-0.0513867	0.561025	-0.183176	0.0371037	-0.0410903
SM.a.C36.4	-0.011703	0.894743	0.0545931	0.536817	0.138046	0.117205	0.00901009	0.918873	0.114072	0.195997	-0.0381953	0.665753	0.0281227	0.750472	0.00572724	0.948388	-0.125898	0.153329	0.0686313	0.437327	-0.0726898	0.410658	0.00528479	0.952373	-0.157623	0.0733279	0.109593	0.214225	-0.206817	0.0183774	-0.1645	0.0615229	0.00108427	0.990242	0.188365	0.0319941	0.0735146	0.405357	0.0347376	0.694425	-0.137025	0.119961	-0.165653	0.0597061	-0.00135739	0.987779	-0.127477	0.14821	0.0165208
SM.a.C37.1	-0.0495842	0.574861	0.0197053	0.823687	-0.0668833	0.449111	0.238886	0.00630872	0.176392	0.0448073	0.34403	6.78728e-05	0.41409	1.22685e-06	0.385795	6.89418e-06	0.158973	0.0708773	0.382796	8.20724e-06	0.0975597	0.269105	0.341414	7.75619e-05	0.0665283	0.451526	0.044171	0.617342	-0.151932	0.0844318	-0.0348742	0.693284	0.461962	4.59997e-08	-0.254197	0.00360557	0.0310669	0.725344	-0.0944517	0.284711	-0.0309085	0.726689	-0.126515	0.151312	-0.330112	0.000136271	-0.101591	0.249746	-0.194969
SM.a.C38.1	0.0373868	0.672415	0.108228	0.220016	0.150697	0.0870096	0.0950907	0.281454	0.203583	0.0203165	-0.000363244	0.996747	0.0547188	0.535879	0.0305043	0.730125	-0.105398	0.232368	0.082014	0.353133	-0.14872	0.0912696	0.00910841	0.917991	-0.119556	0.175246	-0.0828388	0.348299	-0.225127	0.0101495	0.0348414	0.693558	0.102317	0.246362	-0.141384	0.108543	-0.0750331	0.395705	-0.112685	0.201518	0.0270412	0.759771	-0.0613336	0.487684	-0.128553	0.144794	-0.083893	0.342183	-0.0133472
SM.a.C38.2	0.0674698	0.446923	0.0756373	0.393762	0.124441	0.159809	0.0608397	0.492901	0.129987	0.141899	-0.0699463	0.430391	0.000698792	0.993745	-0.0353701	0.690302	-0.13087	0.139193	-0.0130199	0.883432	-0.193817	0.027892	-0.0625	0.481157	-0.151744	0.0860468	-0.168577	0.0562563	-0.251112	0.004193	-0.0466514	0.599144	0.0562891	0.525853	-0.000810599	0.992741	-0.0292598	0.741715	-0.140591	0.111956	0.00745192	0.933134	-0.10691	0.227534	-0.0275157	0.756615	-0.0628298	0.478842	-0.074564
SM.a.C38.3	0.0660203	0.454994	0.0965	0.274359	0.0942277	0.285859	0.015188	0.863661	0.125636	0.154192	0.048235	0.58532	0.0876292	0.321058	0.0577285	0.513659	-0.0714389	0.418774	0.0796542	0.367191	-0.0857884	0.331358	-0.00632809	0.94298	-0.0965437	0.274141	-0.0540032	0.541232	-0.233795	0.00754461	-0.00994415	0.910494	0.138702	0.115462	-0.0624152	0.48003	0.000106515	0.999064	-0.157328	0.0738726	-0.0953748	0.280014	-0.0991492	0.261353	-0.062011	0.482883	-0.0752789	0.394156	-0.073389
SM.a.C38.4	0.107474	0.22326	0.0648951	0.462729	0.123183	0.162444	0.0113534	0.89787	0.0819648	0.353422	-0.0268009	0.761842	-0.0202297	0.819074	-0.0655287	0.458365	-0.0508187	0.565368	-0.0551612	0.532583	-0.049322	0.576887	-0.0586189	0.507179	-0.145284	0.0990652	-0.0155703	0.860262	-0.120299	0.172565	-0.0996736	0.25883	0.0189952	0.829944	0.0807849	0.360412	-0.0105232	0.905305	0.0565377	0.522393	-0.0588756	0.505318	-0.120491	0.17188	0.0607765	0.491652	0.0122165	0.890152	0.0940147
SM.a.C39.1	0.0500594	0.571198	0.105901	0.230139	0.0599134	0.497832	0.237646	0.00659183	0.274686	0.00161995	0.313447	0.00030141	0.352076	4.47095e-05	0.332423	0.000121645	0.0445807	0.61408	0.371834	1.53137e-05	0.0302148	0.732588	0.251187	0.00403504	0.00503352	0.954636	0.0434118	0.623408	-0.257218	0.0032164	-0.0655287	0.458365	0.380502	9.36804e-06	-0.193631	0.027433	0.0457879	0.604511	-0.111658	0.205677	0.00863865	0.922208	-0.17737	0.0436208	-0.254924	0.00350829	-0.123134	0.162613	-0.0484589
SM.a.C39.2	-0.0738428	0.405105	0.0416369	0.639006	0.0745807	0.400417	-0.0406977	0.646592	0.0841514	0.34259	-0.0334526	0.706297	0.0413853	0.641034	0.0100458	0.909936	-0.0604148	0.49593	0.0288685	0.745049	-0.114423	0.196373	-0.0167375	0.850487	-0.109694	0.215604	0.00452258	0.959399	-0.242738	0.00568392	-0.0732167	0.409108	0.0723669	0.414577	0.0814009	0.35864	-0.182184	0.0389178	-0.0983564	0.267078	-0.226068	0.0101247	-0.219639	0.0125252	0.00554003	0.95027	-0.230624	0.00867878	0.0522361
SM.a.C40.1	-0.105005	0.234123	-0.0113917	0.897528	0.047219	0.593254	0.0690027	0.434846	0.175196	0.0462956	0.237198	0.00669684	0.212121	0.0155437	0.176479	0.0447002	0.139139	0.114312	0.206456	0.0185853	0.0428	0.628314	0.0982589	0.265676	0.0285433	0.746866	-0.0431714	0.625333	-0.240443	0.00596866	-0.0126425	0.886345	0.224903	0.0102262	-0.203299	0.0204949	-0.019241	0.827777	-0.0400524	0.650547	-0.0253861	0.774067	-0.189332	0.0311114	-0.325371	0.000171564	-0.266821	0.00221802	-0.028161
SM.a.C40.2	0.102738	0.244418	0.131639	0.135331	0.14222	0.106454	0.0936705	0.288727	0.165779	0.0595107	0.0329951	0.709043	0.0842098	0.340358	0.045848	0.604036	-0.077147	0.3825	0.0821396	0.352394	-0.114203	0.195481	-0.0108564	0.90232	-0.0831774	0.346327	-0.152461	0.0833443	-0.28383	0.00111165	-0.0255281	0.772837	0.111603	0.2059	-0.0887982	0.314626	0.0129757	0.88337	-0.0651245	0.461147	0.0421172	0.633809	-0.122446	0.164988	-0.146945	0.0952342	-0.115711	0.189618	0.006776
SM.a.C40.3	0.134861	0.127455	0.118085	0.182362	0.165865	0.0603798	0.198949	0.023951	0.222697	0.0113273	0.0531585	0.549154	0.0992733	0.262628	0.0617118	0.486713	-0.0401275	0.651217	0.0188506	0.831871	-0.0711594	0.422423	-0.0235465	0.79085	-0.0869633	0.32666	-0.141754	0.108999	-0.149486	0.0908639	-0.111975	0.206168	0.1428	0.106393	-0.0899374	0.310339	0.0766603	0.387382	-0.096439	0.276549	0.0872876	0.324854	-0.00837992	0.924827	-0.0536952	0.545124	0.0980266	0.268691	-0.0731887
SM.a.C40.4	0.0961941	0.275889	0.0886452	0.315463	0.139363	0.113726	0.149692	0.0891546	0.183602	0.0366597	0.0337435	0.702752	0.0634093	0.473053	0.0336779	0.703302	-0.0257958	0.770521	-0.0408936	0.643706	-0.0704557	0.425218	-0.035983	0.684045	-0.0640866	0.468331	-0.235347	0.00714699	-0.150446	0.087542	-0.0796324	0.367322	0.0823635	0.351079	-0.0991329	0.261432	0.0711603	0.420594	0.0264294	0.765046	0.0520149	0.556242	-0.0412869	0.640518	-0.115897	0.188904	0.026779	0.76203	-0.0168157
SM.a.C40.5	0.113031	0.201899	0.0878578	0.321694	0.0705054	0.426708	0.225811	0.0102123	0.189859	0.0312983	0.179338	0.0421139	0.211432	0.0163052	0.173843	0.0489104	0.0339166	0.702414	0.0982558	0.267569	-0.0150939	0.865024	0.0590955	0.5054	-0.0555344	0.531424	-0.198323	0.0244046	-0.156971	0.0756809	-0.00386292	0.965321	0.236807	0.00700999	-0.231759	0.0083484	0.149871	0.0900263	-0.0571277	0.519698	0.0790083	0.372976	0.00562388	0.949518	-0.254182	0.00374158	0.0257715	0.771605	-0.148927
SM.a.C41.1	0.0310505	0.725484	0.0703519	0.425902	0.0162149	0.85454	0.182482	0.0378363	0.190993	0.0296436	0.320111	0.000220588	0.355234	3.78423e-05	0.312726	0.000311635	0.130885	0.137598	0.345991	6.13677e-05	0.0932172	0.291075	0.252231	0.00388122	0.0139808	0.874406	-0.0166246	0.850906	-0.265641	0.00232329	-0.0812492	0.357651	0.36712	1.98951e-05	-0.190982	0.029653	0.0512939	0.561734	-0.0656871	0.457277	0.0135274	0.878448	-0.262057	0.00267137	-0.345669	6.2395e-05	-0.187245	0.033043	-0.107179
SM.a.C41.2	0.0938618	0.289633	0.158559	0.0727404	0.0704998	0.426745	0.202292	0.0216495	0.22571	0.0102467	0.295097	0.00072139	0.350369	5.23386e-05	0.305702	0.000452403	0.117447	0.184746	0.338702	9.48043e-05	0.100911	0.254805	0.241385	0.00596488	0.0457961	0.605864	0.0315016	0.722705	-0.258313	0.00320308	-0.104495	0.238255	0.363931	2.55028e-05	-0.188993	0.0320895	0.0467464	0.598399	-0.0594085	0.503145	-0.00354428	0.968182	-0.201873	0.0219273	-0.284856	0.00111421	-0.118823	0.17963	-0.0594197
SM.a.C42.1	-0.0758688	0.390452	-0.0289912	0.743031	0.0251349	0.776244	0.0189406	0.830425	0.112182	0.203546	0.114427	0.194602	0.142007	0.106983	0.0997938	0.258254	0.0537465	0.543159	0.10926	0.215628	-0.048956	0.57972	0.0515998	0.559401	-0.0404785	0.647078	0.0213713	0.809053	-0.238438	0.00640971	-0.0438597	0.619826	0.13419	0.127873	-0.0501741	0.570315	-0.0666321	0.450819	-0.03896	0.659475	-0.0654577	0.458853	-0.147327	0.0943689	-0.153374	0.0814984	-0.2267	0.00962482	-0.00754619
SM.a.C42.2	-0.00312171	0.971866	0.0100807	0.90927	0.00827268	0.925495	-0.0295866	0.737944	0.0400361	0.65068	-0.0159145	0.857206	0.0492401	0.57752	0.0015431	0.986103	-0.0279589	0.751879	0.0145926	0.868958	-0.0700952	0.427595	-0.000909476	0.991819	-0.098969	0.262225	-0.0952601	0.280595	-0.121474	0.168389	0.118748	0.178198	0.0742302	0.400792	-0.110713	0.209558	-0.0343006	0.698081	-0.0528452	0.549949	-0.02874	0.745181	0.00294692	0.973442	-0.131885	0.134598	-0.125308	0.155276	-0.015767
SM.a.C42.3	0.0799492	0.365415	0.128728	0.144245	0.122315	0.165444	0.00594573	0.946421	0.111745	0.205321	-0.0314056	0.722472	0.0342515	0.698493	-0.00884076	0.920393	-0.0436794	0.621267	0.00888446	0.920001	-0.0854935	0.333028	-0.0349725	0.692463	-0.104688	0.235543	-0.131224	0.136576	-0.210362	0.016438	-0.0341094	0.699682	0.053741	0.5432	-0.0686258	0.437364	-0.025397	0.773972	-0.0117959	0.893912	-0.0444278	0.615297	-0.107299	0.224017	-0.11298	0.200335	-0.1437	0.102832	0.0346611
SM.a.C42.4	0.02835	0.751394	0.0509409	0.569039	0.0544678	0.542565	0.108074	0.22617	0.105883	0.235764	0.0800173	0.370693	0.115562	0.195476	0.0883015	0.323095	0.0599046	0.502983	-0.0154082	0.863321	-0.00814937	0.927468	-0.00272427	0.975741	0.0157129	0.860645	-0.130982	0.142007	-0.147825	0.0971795	-0.110488	0.215924	0.114554	0.199421	-0.0716219	0.423098	0.1496	0.0931962	0.112767	0.206557	0.0453518	0.612203	-0.034443	0.700294	-0.130003	0.145028	0.0237685	0.790556	0.0156309
SM.a.C42.5	0.0992565	0.262709	0.040994	0.644195	0.0188283	0.832067	0.208123	0.0180902	0.104176	0.239695	0.0933028	0.292525	0.139021	0.11605	0.120254	0.174417	0.0305512	0.730744	0.00988372	0.911383	0.0127963	0.885421	0.0305288	0.730934	-0.094432	0.286703	-0.192403	0.029071	-0.109604	0.21598	-0.00483564	0.956589	0.136768	0.122125	-0.137858	0.119156	0.149206	0.0914747	0.0156306	0.860272	0.0768784	0.38603	-0.00329271	0.970441	-0.184191	0.0367885	0.044773	0.613945	-0.0832849
SM.a.C42.6	0.137577	0.118466	0.117077	0.184418	0.0858157	0.331204	0.235363	0.00714289	0.198542	0.0236922	0.0727663	0.410165	0.13065	0.13831	0.104175	0.237858	-0.0271341	0.758971	0.0115228	0.896355	-0.114908	0.192724	0.0206503	0.815379	-0.166478	0.0584332	-0.325923	0.000167059	-0.172759	0.0494542	0.0622568	0.481147	0.137609	0.118378	-0.232042	0.00801759	0.0451597	0.609482	-0.109997	0.212532	0.0416911	0.637248	-0.0131615	0.881713	-0.275653	0.00155761	-0.00344945	0.968911	-0.181018
SM.a.C43.1	-0.0405003	0.646901	0.0335632	0.704266	0.0476232	0.590092	0.104535	0.236231	0.190064	0.0304569	0.240738	0.0059061	0.264685	0.00241188	0.222925	0.0109259	0.115389	0.19086	0.205096	0.0193882	0.0347649	0.694197	0.151101	0.0861587	0.0163951	0.85294	0.0347212	0.694562	-0.186634	0.0336283	-0.136916	0.120258	0.248467	0.00446221	-0.120381	0.172271	0.0274017	0.756667	-0.0357864	0.68568	-0.0610441	0.489743	-0.151533	0.0852576	-0.195603	0.0258742	-0.132076	0.134031	-0.0331972
SM.a.C43.2	-0.045116	0.609828	0.00898278	0.919118	-0.117066	0.18446	0.206609	0.0184968	0.104016	0.238575	0.394759	4.05469e-06	0.442571	1.84554e-07	0.405842	2.06085e-06	0.224586	0.0103355	0.354584	3.91695e-05	0.171061	0.0517612	0.333996	0.00011254	0.138079	0.117117	0.108976	0.216829	-0.0786656	0.373182	-0.0838384	0.342498	0.455516	7.3713e-08	-0.241503	0.00574664	0.155946	0.0764689	-0.101028	0.252388	0.0660695	0.454658	-0.0209726	0.81255	-0.259452	0.00295342	-0.0143413	0.871195	-0.135048
SM.a.C44.2	-0.0359502	0.684317	-0.017646	0.84186	0.067954	0.441872	-0.164085	0.0621883	-0.0359229	0.684544	-0.128695	0.144348	-0.107916	0.221352	-0.132027	0.134176	-0.200257	0.0224933	-0.109063	0.216459	-0.0993131	0.260563	-0.11086	0.208949	-0.0994169	0.260063	0.0697019	0.430198	-0.0463778	0.599859	0.0105177	0.905354	-0.0957025	0.278359	0.175764	0.0455838	-0.0958828	0.277452	0.0945172	0.284376	-0.199541	0.022987	-0.0686968	0.436889	0.139909	0.112306	-0.107059	0.225061	0.210597
SM.a.C44.5	0.00736472	0.934176	0.0776643	0.383065	0.0768575	0.388038	0.209623	0.0177068	0.200627	0.023313	0.186527	0.0351525	0.205114	0.0203507	0.171145	0.053507	0.169955	0.0552091	0.130762	0.14109	-0.0335561	0.70654	0.0785399	0.377712	-0.0015851	0.985838	-0.200301	0.0235421	-0.182132	0.0397524	-0.0889146	0.317806	0.208713	0.0182149	-0.241353	0.00617249	0.0291957	0.743244	-0.0474615	0.594272	0.0567662	0.523992	-0.0758618	0.394229	-0.292918	0.00083116	-0.0561539	0.528484	-0.0876156
SM.a.C44.6	0.0606181	0.492783	0.0444824	0.614862	0.0327329	0.711253	0.121479	0.168369	0.0836253	0.343729	-0.0347212	0.694562	0.018662	0.832883	-0.0248727	0.778517	-0.103683	0.240089	-0.0728373	0.409707	-0.0984774	0.264611	-0.0498409	0.572881	-0.163189	0.0636442	-0.220096	0.0120004	-0.112969	0.200379	0.0698439	0.429257	0.0140682	0.873628	-0.0904478	0.305693	-0.0667195	0.450225	-0.0332573	0.706837	-0.0241407	0.784875	-0.00824537	0.92574	-0.0988871	0.262621	-0.0106542	0.90413	-0.0831829
SM.a.C46.6	0.076085	0.392836	0.0697274	0.433659	0.136164	0.125283	-0.0990833	0.265436	0.0119312	0.893541	-0.21439	0.0152414	-0.187328	0.0343644	-0.219729	0.0128405	-0.291464	0.000884068	-0.13799	0.120263	-0.207591	0.0188585	-0.145664	0.100847	-0.114545	0.197665	0.0709978	0.425313	-0.010884	0.902839	0.0242572	0.785518	-0.141154	0.111932	0.0968286	0.276507	-0.138837	0.117988	0.0121258	0.891815	-0.0829518	0.35144	0.0389924	0.661719	0.246315	0.00517196	0.0449094	0.614269	0.169383
Ala	0.124236	0.18012	0.161423	0.0807574	-0.025558	0.783531	0.134123	0.14762	0.100647	0.278177	0.246146	0.0072131	0.218631	0.0173829	0.231625	0.0116117	0.0874918	0.346144	0.122173	0.187519	0.145474	0.115996	0.119189	0.198607	0.0288194	0.75672	-0.156175	0.0912553	-0.068851	0.458795	0.0131661	0.887471	0.173559	0.0601684	-0.196312	0.0331242	0.308146	0.000687072	-0.0185714	0.841788	0.0652792	0.482483	0.0260145	0.779762	-0.292401	0.00131355	0.0209088	0.822186	-0.147092
Arg	0.0924114	0.319595	0.123471	0.18284	0.15934	0.0848011	-0.0394196	0.671702	0.0393831	0.671989	-0.0985327	0.288449	-0.0764434	0.410649	-0.0563482	0.544472	-0.135976	0.142054	0.0166985	0.857566	-0.132105	0.153866	-0.0822688	0.375802	-0.0926269	0.318463	-0.0358294	0.700099	-0.121393	0.190374	0.0527543	0.570474	-0.0842192	0.364551	0.0399018	0.667923	-0.186536	0.0431233	-0.00760416	0.934866	-0.0780394	0.400918	-0.142916	0.122619	0.0873565	0.346893	-0.091995	0.32179	0.25635
Asn	0.148853	0.107676	0.1238	0.181667	0.0309773	0.739136	0.123924	0.181226	0.160128	0.0832542	0.291341	0.00137038	0.25406	0.00550109	0.201996	0.0282686	0.146257	0.114026	0.178505	0.0531153	0.0848389	0.361019	0.0803505	0.387073	-0.0773338	0.405203	-0.0729293	0.432554	-0.154595	0.0946201	0.0809969	0.383253	0.23962	0.00896417	-0.326909	0.000302511	0.271773	0.00291056	-0.0799195	0.389633	0.0874648	0.346293	-0.0278073	0.765011	-0.343212	0.000141922	0.0445523	0.631904	-0.120049
Asp	-0.00427857	0.963483	-0.0590196	0.527327	-0.0203438	0.827654	-0.0286237	0.759337	0.033513	0.719814	0.0905768	0.33144	0.0535796	0.566143	0.0239892	0.797384	0.0826903	0.37543	0.0757817	0.41675	0.135322	0.145748	-0.00885687	0.924494	-0.0915734	0.326125	-0.00144992	0.987621	0.0338052	0.717474	0.113802	0.221817	-0.00526017	0.955113	-0.128567	0.167133	0.0320144	0.731856	0.0185642	0.842526	0.00306843	0.973807	0.00463449	0.960448	-0.00752684	0.935806	0.0566667	0.54395	0.129234
Cit	0.242438	0.00844798	0.264431	0.00396394	0.141002	0.129424	0.106693	0.252235	0.0627507	0.501502	0.0229901	0.805652	0.0432563	0.643306	0.0508547	0.586081	-0.114254	0.219975	0.0888431	0.340817	-0.122141	0.189559	-0.0426194	0.648205	-0.0329153	0.724609	-0.104598	0.261719	-0.107933	0.246732	0.149282	0.108184	0.081994	0.379477	-0.098757	0.289443	-0.15869	0.087467	-0.0921402	0.323127	0.0539121	0.563732	-0.0875804	0.34775	-0.0587754	0.52904	-0.0889368	0.340306	0.0691801
Gln	0.256032	0.00513539	0.252592	0.00578835	0.144823	0.117654	0.121742	0.189094	0.258852	0.00465013	0.210982	0.0218286	0.169147	0.0670912	0.156021	0.0915789	0.0910925	0.32658	0.0730727	0.431648	0.0116906	0.900013	0.0775904	0.403641	-0.135868	0.142374	-0.133768	0.148704	-0.240193	0.00879674	0.0664477	0.474663	0.159242	0.0849959	-0.339513	0.000169131	0.0366057	0.693921	-0.0664696	0.474517	0.036624	0.693776	-0.0632337	0.496338	-0.288701	0.00152176	-0.0263176	0.777263	-0.0325117
Glu	0.0286021	0.760533	0.0149815	0.873182	-0.0530062	0.571999	0.12854	0.169087	0.0233084	0.80386	0.168733	0.0701968	0.138809	0.137271	0.118799	0.204032	0.118741	0.204253	-0.0145702	0.876637	0.0903466	0.334796	0.0383745	0.682554	0.17528	0.0598388	-0.178198	0.0556437	0.0136783	0.884134	-0.0403313	0.667303	0.114462	0.221151	-0.141085	0.130881	0.228444	0.0136448	-0.0816583	0.383526	0.151734	0.10396	0.0145663	0.876669	-0.206673	0.0260192	0.0787174	0.400945	-0.192265
Gly	0.0141777	0.87889	0.0394067	0.671803	-0.119141	0.198791	0.0518606	0.57703	0.053694	0.56362	0.298264	0.00103627	0.261257	0.00426899	0.244632	0.00758985	0.21857	0.0174147	0.163299	0.077249	0.199046	0.0307071	0.142635	0.123364	0.0479345	0.606235	-0.12879	0.164554	-0.0289652	0.755528	0.0967127	0.297491	0.220258	0.0165456	-0.330144	0.000261197	0.281377	0.00202455	-0.104236	0.261308	0.0420144	0.65146	0.0590992	0.52497	-0.371534	3.4399e-05	-0.00664692	0.943051	-0.235904
His	0.0809658	0.383436	0.0999217	0.281673	-0.0549463	0.554545	0.174189	0.0592298	0.130766	0.158118	0.356446	7.44119e-05	0.329609	0.000267652	0.333772	0.000221099	0.259355	0.00456791	0.136241	0.141273	0.104348	0.260793	0.165518	0.0732571	0.00842968	0.927813	-0.0881866	0.342313	-0.163038	0.0777287	0.0721234	0.437671	0.283793	0.00184409	-0.362257	5.55336e-05	0.195106	0.0342407	-0.0915833	0.32397	0.0541538	0.56028	-0.0498987	0.591542	-0.405227	5.317e-06	-0.068818	0.459011	-0.135116
Ile	0.176032	0.0576315	0.17825	0.0545052	0.0467506	0.616702	0.141574	0.127859	0.142279	0.125954	0.249969	0.00656609	0.218774	0.0177987	0.21668	0.0189489	0.065053	0.485903	0.0878139	0.346462	0.101991	0.273861	0.0684549	0.463336	-0.0133493	0.886408	-0.154508	0.0962487	-0.130552	0.160621	-0.0328656	0.725008	0.143403	0.12296	-0.214357	0.0202991	0.286251	0.00175534	-0.0394821	0.672555	0.0712799	0.445044	0.00699124	0.940365	-0.271534	0.00306236	0.0208426	0.823496	-0.0768249
Leu	0.0394201	0.671699	0.0508447	0.584524	-0.115879	0.211453	0.101843	0.272477	0.0593511	0.523202	0.327008	0.000301165	0.307519	0.000705525	0.306412	0.000739204	0.181896	0.0486855	0.194248	0.0350544	0.216768	0.0183862	0.175402	0.0574564	0.0258113	0.781439	-0.064311	0.489015	-0.0650342	0.484132	0.0288063	0.756828	0.224457	0.0145443	-0.24472	0.00756754	0.32508	0.000328477	-0.023934	0.796979	0.0392484	0.673046	0.00298764	0.974385	-0.327147	0.000299282	-0.00819593	0.92981	-0.109838
Lys	0.102914	0.269523	0.109156	0.241387	-0.0262913	0.778419	0.0881548	0.344585	0.0741231	0.427051	0.309763	0.000677257	0.251002	0.00633923	0.240961	0.00886839	0.163267	0.0786005	0.14372	0.122125	0.188854	0.0414276	0.138002	0.13786	0.0424401	0.649587	-0.118185	0.204406	-0.0596754	0.52274	-0.0492293	0.598125	0.18616	0.0444723	-0.2238	0.0152817	0.312967	0.00059116	-0.0332079	0.72226	0.0930632	0.318283	-0.076521	0.412206	-0.315185	0.000537567	0.0253247	0.786368	-0.134664
Met	0.0818002	0.380609	0.083932	0.368277	-0.0659444	0.479934	0.159472	0.0858992	0.0935983	0.315496	0.292582	0.0013689	0.263984	0.00402796	0.274516	0.00274244	0.120271	0.196478	0.178628	0.053987	0.15873	0.087387	0.133122	0.152474	0.0484327	0.604068	-0.1264	0.174464	-0.0317864	0.733693	0.028939	0.756769	0.226975	0.0138568	-0.173136	0.0619345	0.264595	0.00394077	-0.0539665	0.563338	0.0532434	0.568585	0.0137089	0.883369	-0.204143	0.0272626	0.112155	0.228619	-0.114295
Orn	0.0693317	0.457615	0.0876378	0.347434	-0.0901255	0.333865	0.123355	0.185163	0.100931	0.278906	0.317506	0.00048631	0.265918	0.00375759	0.273175	0.00288234	0.186358	0.0442423	0.169468	0.0677548	0.204945	0.0266501	0.156801	0.0913517	0.0898333	0.335441	0.00531274	0.954665	-0.0136453	0.883907	-0.0425993	0.64836	0.259118	0.00478673	-0.214057	0.0204792	0.279949	0.00223586	-0.0791216	0.396453	0.102534	0.2713	0.0235402	0.801098	-0.24427	0.00795089	0.0595829	0.523386	-0.203982
Phe	0.0332788	0.721691	0.0567598	0.543287	-0.117259	0.208001	0.084988	0.362261	0.0642908	0.491038	0.342886	0.00015405	0.303908	0.000864948	0.300049	0.0010135	0.273548	0.00284281	0.218268	0.0180709	0.221869	0.0162099	0.192629	0.0374559	0.0767489	0.410811	0.0348487	0.709139	-0.100653	0.280237	0.0159313	0.86463	0.225983	0.0142891	-0.224285	0.0150561	0.227882	0.0134712	-0.0380897	0.683474	0.0605478	0.516669	-0.145881	0.116554	-0.349289	0.000113444	-0.136525	0.142167	-0.0725187
Pro	0.0353707	0.706213	0.0787383	0.400819	-0.0437636	0.640881	-0.000642056	0.994542	0.0202459	0.829209	0.162148	0.0820345	0.109603	0.241514	0.10725	0.251828	0.115793	0.215793	-0.0320451	0.732737	0.0644209	0.492061	0.02351	0.802198	0.0468086	0.617809	-0.168711	0.070235	-0.0849782	0.364421	-0.00229141	0.980524	0.0379851	0.685604	-0.175896	0.0589322	0.285619	0.0018842	-0.0264819	0.777806	0.0127988	0.891536	0.0368855	0.694245	-0.25144	0.0064761	0.0250094	0.789866	-0.119419
Trp	0.156556	0.0918642	0.171029	0.0652254	0.0964545	0.30089	0.0549504	0.556235	0.084533	0.364846	0.101306	0.277113	0.0961098	0.302628	0.128974	0.165781	0.00556735	0.952495	-0.00621175	0.947004	-0.0384806	0.680401	-0.0323026	0.729534	0.0270799	0.771952	-0.140888	0.129735	-0.211391	0.0221429	-0.0986312	0.290061	0.0173165	0.852987	-0.0267128	0.774961	0.199907	0.0306972	-0.0738704	0.428633	0.0671041	0.472227	-0.126063	0.175624	-0.137535	0.139211	-0.00410245	0.964985	-0.0534405
Ser	0.0307977	0.74168	0.0456645	0.62492	-0.123371	0.185105	0.0881669	0.344519	0.0598045	0.521839	0.281668	0.00209423	0.239435	0.00932193	0.243051	0.00827865	0.199361	0.0311661	0.108676	0.243473	0.144944	0.118944	0.119474	0.199479	0.0782644	0.401606	-0.133614	0.150949	-0.0621724	0.505461	0.0649037	0.486907	0.195487	0.0346664	-0.237925	0.0097908	0.308202	0.000723267	-0.113378	0.223553	0.0970015	0.298144	0.00563126	0.95195	-0.335193	0.000220578	-0.0159196	0.864728	-0.226172
Thr	0.079414	0.394705	0.106571	0.252779	0.00298247	0.974541	0.155141	0.094876	0.147434	0.112671	0.305108	0.000822998	0.261862	0.00434448	0.25692	0.00516953	0.0859784	0.356674	0.180706	0.0512086	0.171324	0.0647569	0.134148	0.149309	0.0304205	0.744734	-0.051901	0.578387	-0.0587765	0.529033	-0.00287382	0.975468	0.188851	0.0414306	-0.215244	0.0197739	0.24088	0.00889199	-0.0701818	0.452105	0.0148899	0.873402	0.0195734	0.834085	-0.29111	0.00145112	0.017685	0.849894	-0.157168
Tyr	0.167719	0.0719243	0.167346	0.0725679	0.0999617	0.285684	0.0931918	0.319734	0.14591	0.118087	0.177234	0.0570024	0.144976	0.120485	0.164886	0.0769324	-0.00113409	0.99036	0.0323467	0.730319	0.012971	0.890087	0.0140282	0.881191	-0.0207828	0.824752	-0.099808	0.286429	-0.166835	0.0734581	-0.167511	0.072282	0.0761573	0.416483	-0.0191835	0.838046	0.186268	0.0452846	0.00778488	0.9339	0.0285869	0.760657	-0.15812	0.09003	-0.122178	0.191365	0.00311395	0.973535	-0.0204175
Val	0.0936812	0.315066	0.132131	0.155578	0.0163136	0.861413	0.0771803	0.408178	0.144589	0.11986	0.283056	0.00198584	0.222492	0.015905	0.238199	0.00970433	0.105877	0.2559	0.116188	0.212213	0.104671	0.261388	0.079863	0.392029	-0.00444745	0.962043	-0.117312	0.207793	-0.1523	0.101158	-0.0262126	0.779066	0.168156	0.0699417	-0.232339	0.0117107	0.205208	0.0264518	-0.0423126	0.650571	0.0531034	0.569604	-0.0990691	0.287915	-0.337017	0.00020275	-0.0946554	0.310038	-0.0784168
Cys	-0.150906	0.202523	-0.19137	0.10483	-0.0561538	0.63702	-0.147697	0.2124	-0.183965	0.119233	-0.184366	0.118416	-0.210839	0.0733732	-0.214973	0.0677826	-0.140801	0.234766	-0.179569	0.128476	-0.190028	0.107335	-0.117244	0.323223	0.0938416	0.429709	-0.0253926	0.831136	0.0625251	0.59923	-0.00570794	0.961774	-0.169032	0.152834	0.259696	0.0265029	-0.130804	0.270005	0.0999661	0.400079	0.160594	0.174699	-0.14438	0.222962	0.131483	0.267506	-0.0947055	0.425456	0.0507852
[truncated: 21 more columns]

## Sheet: LME_1
Metabolite	8.0 LME_beta	8.0 LME_p	10.0 LME_beta	10.0 LME_p	12.0 LME_beta	12.0 LME_p	13.0 LME_beta	13.0 LME_p	14.0 LME_beta	14.0 LME_p	14.1 LME_beta	14.1 LME_p	15.0 LME_beta	15.0 LME_p	15.1 LME_beta	15.1 LME_p	16.0 LME_beta	16.0 LME_p	16.1.t LME_beta	16.1.t LME_p	16.1n.7 LME_beta	16.1n.7 LME_p	17.0 LME_beta	17.0 LME_p	18.0 LME_beta	18.0 LME_p	18.1.t LME_beta	18.1.t LME_p	18.1n.7 LME_beta	18.1n.7 LME_p	18.1n.9 LME_beta	18.1n.9 LME_p	18.2.tt LME_beta	18.2.tt LME_p	18.2n.6 LME_beta	18.2n.6 LME_p	18.3n.3 LME_beta	18.3n.3 LME_p	18.3n.6 LME_beta	18.3n.6 LME_p	20.0 LME_beta	20.0 LME_p	20.1n.9 LME_beta	20.1n.9 LME_p	20.2n.6 LME_beta	20.2n.6 LME_p	20.3n.3 LME_beta	20.3n.3 LME_p	20.3n.6 LME_beta
Ala	-12945.6	0.205348	-6226.14	0.131436	-1289.54	0.159147	35187.5	0.80214	-106.665	0.92618	45763.4	0.0344746	38631.9	0.0537836	156513	0.0424462	1411.01	0.0768265	214849	0.02184	3922.03	0.257155	54718.1	0.180678	-1147.77	0.525586	750.713	0.963954	5652.81	0.520064	-415.623	0.410443	45199.1	0.350544	439.819	0.429057	6150.59	0.290412	31247.3	0.500314	-20205.9	0.516054	-34484.9	0.29887	3376.59	0.901778	105334	0.375486	-10668.4
Arg	679.97	0.785035	-739.337	0.4645	9.77709	0.96507	-13896.6	0.682667	-26.189	0.925041	-10332.5	0.0533964	-9013.2	0.0647839	-29065.6	0.12619	-128.451	0.520444	-36921.8	0.107263	-1857.66	0.024275	-25147.7	0.00908452	-189.603	0.665169	-84.677	0.983175	-3022.14	0.149869	116.358	0.340575	-18053.6	0.121186	39.4074	0.771993	-511.87	0.716935	-711.473	0.949442	5638.11	0.453633	544.166	0.946267	-4457.55	0.508319	-7892.49	0.784632	2882.02
Asn	-366.063	0.441085	-264.797	0.168609	-1.82851	0.96582	3663.1	0.574217	54.0607	0.309242	162.108	0.881217	-143.652	0.884261	-320.266	0.932814	29.626	0.450004	1412.31	0.752042	25.557	0.876943	-2249.17	0.242906	-83.2313	0.321116	905.706	0.23363	-305.313	0.456536	3.14159	0.895825	-642.352	0.779473	-7.97611	0.760159	-356.16	0.19752	893.431	0.679468	-239.463	0.868348	-2116.89	0.167636	265.568	0.83722	-5256.82	0.34243	185.856
Asp	-301.253	0.698014	-48.6701	0.877235	-36.9463	0.599447	-640.944	0.951428	-15.9255	0.854065	-894.212	0.574315	-1106.53	0.443698	-2670.72	0.634067	-7.24442	0.900901	-5289.71	0.456316	-194.562	0.446877	-3988.73	0.176593	-201.914	0.128598	-209.623	0.872511	-872.612	0.184821	41.2683	0.261506	-3552.03	0.313422	6.67604	0.870642	-630.238	0.140953	1276.63	0.711877	842.372	0.719965	-801.303	0.749625	744.798	0.716144	-11596.6	0.190709	3203.93
Cit	-8.97818	0.978431	-122.755	0.35999	-21.5559	0.47731	3075.23	0.495422	-12.445	0.737886	-745.459	0.232578	-364.747	0.544109	-1791.47	0.435164	-14.6557	0.537931	-1342.95	0.662098	-209.355	0.0472173	-2247.48	0.0672093	-53.8376	0.350845	-316.95	0.572825	-194.22	0.497777	13.9011	0.378133	-805.273	0.589487	17.2014	0.305435	-70.031	0.70685	1521.02	0.304927	1071.43	0.284851	-870.987	0.418585	-87.953	0.916076	1839.2	0.630852	222.585
Gln	1360.35	0.72937	1981.84	0.211929	783.078	0.0219928	118580	0.0243069	1473.76	0.000391481	101.185	0.990981	2452.37	0.763731	-287.432	0.99271	313.547	0.336037	-13719	0.709461	-922.426	0.493295	-10235.8	0.520824	-467.62	0.499375	-167.855	0.978808	-6058.42	0.0657154	-263.111	0.176822	-5779.64	0.760458	-376.498	0.0792525	-3650.81	0.098765	-36625.7	0.0355537	3054.95	0.797712	-14217.9	0.263231	-605.942	0.954954	-649.434	0.988682	-5509.15
Glu	-1722.41	0.698706	-1294.09	0.473357	-356.582	0.371468	-35616.6	0.560612	-417.696	0.400773	-1531.43	0.875729	-3102.12	0.730206	-12014.7	0.726881	96.4109	0.78419	-41004.6	0.327607	-941.217	0.529865	-19327.6	0.276143	87.9515	0.910581	-1445.73	0.846078	-46.4023	0.990251	-70.9572	0.746232	-16274.5	0.43802	262.878	0.272465	4796.54	0.0513549	13149.3	0.512292	18201.9	0.172607	-2029.16	0.889399	3345.84	0.779259	66996.6	0.189111	7445.34
Gly	-4008.71	0.338274	-2244.2	0.184292	-464.367	0.21653	34775.2	0.540485	-14.5335	0.975218	16881.3	0.0409914	14305.3	0.0633604	54406.9	0.0708693	435.045	0.173218	92537.3	0.0132455	271.485	0.846882	14956.5	0.359196	-542.992	0.458842	3834.8	0.571291	-1016.49	0.776525	-102.604	0.610653	16637.7	0.390448	154.276	0.494564	3348.94	0.149898	5409	0.773554	-66.467	0.995829	-17135	0.202285	738.265	0.947878	59795.7	0.212765	-3609.01
His	-1339.02	0.409636	-676.49	0.303524	-130.244	0.370824	19114.7	0.386142	79.9241	0.659425	7046.16	0.0346462	4802.62	0.12376	19499.7	0.107162	229.946	0.0653493	25048.1	0.0916052	89.1113	0.871009	489.793	0.939548	-179.418	0.52864	2353.44	0.367821	-531.834	0.700991	-51.9365	0.510377	4322.02	0.571247	14.2999	0.871344	401.245	0.661589	2896.52	0.691498	1953.91	0.691213	-5004.16	0.339126	-1298.52	0.76774	21207.2	0.256293	1496.91
Ile	-743.274	0.434918	-366.129	0.341858	-93.0122	0.282125	1649.22	0.901168	-64.5322	0.564406	688.074	0.741588	497.354	0.797609	3172.14	0.667548	-19.7338	0.794672	8240.93	0.355603	342.45	0.283059	-3464.68	0.369054	-182.982	0.277109	-1045.97	0.499842	188.087	0.820645	-21.6819	0.651018	-3568.91	0.429926	105.407	0.0400272	517.453	0.340974	1741.34	0.692336	-42.1608	0.988389	-3203.23	0.309049	1621.45	0.516733	4865.4	0.660196	1411.95
Leu	-497.307	0.85188	-541.363	0.615876	-146.993	0.539852	24705.6	0.492861	74.4176	0.802	7471.29	0.170069	5179.83	0.304232	24244.5	0.212639	185.734	0.358245	30025.7	0.216748	573.762	0.518172	-2392.62	0.819419	-524.169	0.258065	603.288	0.888525	-311.643	0.890954	-176.942	0.158847	-1734.78	0.888701	175.972	0.215941	1452.64	0.328207	6003.8	0.614585	890.977	0.91196	-11635.9	0.171751	2441.82	0.731527	26265.3	0.390143	6155.52
Lys	-1569.85	0.608341	-1299.55	0.293965	-320.492	0.24373	28082.1	0.501545	77.4503	0.821055	13686.4	0.0186693	9596.15	0.090898	41183.8	0.0596571	307.766	0.180018	44716	0.107862	680.958	0.503848	6443.05	0.591925	-690.587	0.195829	-1298.84	0.793312	-366.244	0.888848	-151.616	0.299007	4958.1	0.728086	193.457	0.237048	1953.61	0.250992	11481.9	0.404122	-1550.62	0.867329	-11430.6	0.247826	3623.9	0.657665	35241.8	0.31514	7122.89
Met	-204.613	0.624208	-267.872	0.109801	-48.7595	0.194249	776.609	0.891923	0.0754194	0.998714	1295.77	0.124067	649.664	0.417769	3637	0.233939	32.0307	0.307511	3649.91	0.34206	130.294	0.346104	-1777.72	0.281996	-98.909	0.174811	-36.4008	0.957198	36.2897	0.919455	-9.46678	0.638107	-353.136	0.855895	19.9212	0.369675	552.081	0.0146516	892.788	0.636136	251.504	0.842608	-696.316	0.608181	67.4351	0.950994	7455.32	0.116679	846.822
Orn	-753.919	0.768466	-234.84	0.821124	-161.261	0.482162	48888.1	0.161724	132.533	0.644685	13925.9	0.00977535	10191.5	0.0448577	42002.8	0.0302477	172.39	0.396297	64920.4	0.00500232	725.333	0.402114	7371.6	0.476019	-529.756	0.238861	2553.37	0.536496	113.919	0.958602	-154.997	0.219137	11170.2	0.357338	142.438	0.303526	2155.36	0.135478	4191.67	0.719075	4016.12	0.604467	-10271.3	0.216422	5098.73	0.454311	49825.8	0.0891654	3713.73
Phe	-895.437	0.37354	-561.876	0.168043	-124.462	0.178694	3489.5	0.799163	-128.656	0.270097	2167.37	0.242564	559.466	0.754227	3640.88	0.596158	30.3687	0.676087	20478.3	0.0194622	293.159	0.363908	-668.451	0.860476	-71.3117	0.683208	1637.5	0.31835	395.795	0.650659	-11.1131	0.813554	85.0405	0.98506	68.809	0.195127	672.692	0.215783	1410.09	0.752511	2169.28	0.478589	356.661	0.914087	1580.77	0.549908	22005.4	0.0496503	1076.68
Pro	-5079.7	0.0718423	-1964.5	0.0864142	-456.971	0.0718501	-30468.8	0.436311	-391.054	0.21854	4482.99	0.465331	831.277	0.884318	8599.31	0.69377	83.6192	0.70767	21314.1	0.421335	1153.87	0.225841	-6242.97	0.585292	-429.645	0.392496	1653.92	0.720792	2475.5	0.310529	86.0572	0.539686	-4986.28	0.711117	175.093	0.253872	1885.65	0.23961	2005.82	0.877047	-2575.27	0.766435	6481.27	0.485931	2192.48	0.773189	17091.1	0.604856	-1101.14
Trp	-859.028	0.223473	-144.078	0.618463	-39.7501	0.547782	-120.173	0.989852	3.02154	0.970085	570.797	0.657388	426.022	0.714883	3132.41	0.492938	37.7726	0.441432	4590.6	0.452364	86.1122	0.706205	-2066.09	0.426889	-149.848	0.218772	-410.968	0.723936	-572.558	0.351573	-41.86	0.19377	-1602.63	0.601914	67.7583	0.0595017	19.0499	0.960769	3441.78	0.259738	-2524.03	0.24133	-3389.41	0.137902	692.367	0.698546	-3902.68	0.628853	818.81
Ser	-2715.47	0.376487	-1541.41	0.214968	-336.912	0.218716	-8268.79	0.844988	-145.377	0.672529	8948.49	0.182394	4457.7	0.473978	24294.6	0.308062	213.542	0.385094	45844.6	0.105532	984.765	0.342765	-3733.91	0.762911	-445.709	0.409648	2628.13	0.595866	1369.39	0.601768	-12.714	0.933188	-2824.79	0.846817	107.417	0.521144	2394.89	0.165235	403.456	0.976905	1753.78	0.850754	-4562.42	0.649093	386.892	0.962951	37328.7	0.292291	1608.98
Thr	-2521.06	0.165844	-1427.92	0.0505584	-293.805	0.0714991	10064.3	0.688333	-27.5047	0.893459	8566.66	0.0144543	6639.24	0.0468119	30756.1	0.0146017	249.525	0.0630867	29364.5	0.0782591	601.362	0.323698	123.893	0.986427	-371.184	0.247248	-525.934	0.859462	640.29	0.683669	13.3375	0.881296	-676.751	0.937106	51.7137	0.598349	998.562	0.331152	-6170.57	0.455791	-4479.02	0.419149	-3545.64	0.551892	-1812.6	0.706951	5752.97	0.785712	-2623.42
Tyr	391.512	0.699674	-357.524	0.384709	-90.9809	0.327552	5120.07	0.716523	-38.9831	0.742275	27.2441	0.989695	-501.249	0.797236	-471.832	0.949652	-81.5149	0.295815	6211.09	0.506173	147.428	0.658614	-4967.15	0.214396	-323.453	0.0652334	-2772.03	0.0887634	179.667	0.838071	-30.8016	0.523291	-4037.61	0.388222	130.079	0.0133939	532.034	0.341701	5820.02	0.20842	1300.59	0.672045	-370.795	0.91165	4033.43	0.124219	9365.4	0.418115	3402.56
Val	-1719.95	0.423009	-819.608	0.347378	-231.236	0.23354	-4487.58	0.88039	-291.972	0.242441	2117.98	0.647384	-908.604	0.833058	635.74	0.9693	-53.7757	0.753895	22099.4	0.262728	1023.1	0.149175	-11805.6	0.165356	-507.773	0.174755	-169.349	0.961196	1533.89	0.406302	-22.4115	0.832134	-11200	0.266808	241.969	0.036545	1261.8	0.292344	8185.24	0.400262	40.6523	0.995012	-4905.71	0.488413	3577.7	0.536956	17975.8	0.466272	4196.55
Cys	-5.20522	0.602303	-8.38849	0.0582299	-0.514694	0.617146	-44.2597	0.756973	-0.362615	0.764921	-23.6122	0.32611	-21.9301	0.289088	-99.314	0.212725	0.0787594	0.924201	-63.3411	0.567215	-5.25365	0.159799	-56.8124	0.212321	-2.16049	0.270416	12.5574	0.41105	-10.6114	0.238967	-0.185479	0.743579	-50.1773	0.466446	0.696852	0.161178	2.80722	0.606099	34.822	0.43865	-24.0242	0.408174	-19.3281	0.578073	35.1159	0.177019	2.54265	0.980274	4.77856
Carn	688.565	0.16121	418.803	0.0281061	60.2511	0.155905	9919.5	0.129098	73.4015	0.156018	56.0858	0.954512	266.571	0.76862	1135.74	0.748999	-25.5853	0.471075	-5130.17	0.248243	37.1395	0.798582	-1231.84	0.504368	-95.5683	0.23683	-1022.26	0.209287	-116.231	0.76705	-22.5748	0.329973	-2650.23	0.229074	6.57142	0.800184	-276.387	0.313267	-2111.83	0.30546	-1438.39	0.285159	-1901.06	0.211124	-304.197	0.806341	-8247.68	0.132566	-924.301
Carn.a.C10.0	7.90903	0.149914	3.16527	0.14057	0.719935	0.126837	107.47	0.15275	0.774125	0.188786	-9.14314	0.450838	-0.829289	0.940751	-14.6724	0.735993	0.196941	0.650966	-50.4998	0.32921	-0.475241	0.781308	-17.9782	0.418888	-0.473912	0.607178	-10.7357	0.239951	-2.80527	0.528043	-0.173539	0.52284	-13.4897	0.607378	-0.323537	0.282043	-0.380962	0.90614	-40.4951	0.0845693	-7.42624	0.628755	-6.9939	0.686077	-13.0217	0.350575	-34.7334	0.582266	-19.8021
Carn.a.C14.0	4.59999	0.0181707	1.39636	0.0699465	0.229335	0.17377	69.6494	0.00807257	0.453529	0.0292319	9.7551	0.0196242	7.61794	0.050425	28.5011	0.0615174	0.0806476	0.603629	2.76565	0.882289	0.813946	0.177587	6.49345	0.411865	0.126111	0.703349	-1.75626	0.5948	0.876	0.582132	-0.157751	0.101491	3.81078	0.684988	-0.173919	0.105418	1.87603	0.100965	-6.12401	0.469725	7.44039	0.174178	-7.52553	0.223786	-10.1147	0.0408455	14.6976	0.516963	-0.58388
Carn.a.C14.1	1.71216	0.428333	0.207274	0.807455	-0.0405708	0.827989	16.663	0.565113	-0.076529	0.738319	-2.10938	0.631391	-0.593849	0.882252	-5.44503	0.728584	0.010515	0.947513	-12.0236	0.543505	0.190964	0.765942	-5.6894	0.490072	-0.00338396	0.992448	-3.6389	0.308803	1.18278	0.492082	0.136113	0.176121	-4.55071	0.645742	-0.160305	0.156297	1.06977	0.38219	-12.2688	0.17407	4.60151	0.437794	6.67275	0.318124	-9.6552	0.0700964	-11.4226	0.640121	-9.53827
Carn.a.C14.2	0.150891	0.752053	-0.11441	0.541571	-0.0264545	0.519858	3.45783	0.587481	0.00142326	0.977563	0.10948	0.909814	0.430062	0.627191	1.65057	0.634141	0.0497515	0.161277	-0.53772	0.901918	0.0311809	0.824701	0.534567	0.776215	-0.00324565	0.967544	-0.727954	0.354906	-0.0861127	0.819813	0.00209808	0.925374	0.376249	0.86349	-0.0138797	0.58307	0.0545408	0.84126	0.862277	0.666172	0.0454604	0.972144	-0.878842	0.550718	-1.47594	0.217485	-5.18787	0.331596	-0.536649
Carn.a.C15.0	-0.114129	0.809445	-0.120341	0.516851	-0.0627101	0.117302	1.78105	0.780195	-0.0226663	0.650277	0.799268	0.422888	0.96428	0.292376	3.58001	0.318734	0.0204507	0.576633	1.89295	0.666545	0.0252981	0.858999	2.11293	0.253031	-0.000386023	0.996138	-0.00510468	0.9948	0.133418	0.722239	0.00485338	0.831311	0.462305	0.834704	0.00828128	0.747267	0.703542	0.00782768	-0.684512	0.731672	0.213481	0.869377	0.170074	0.907932	0.0233528	0.984543	5.83912	0.27305	0.0466792
Carn.a.C16.0	3.27484	0.2687	-0.147755	0.898828	-0.247658	0.326136	47.1803	0.243294	-0.0730406	0.818079	14.2195	0.0260247	8.52219	0.153146	29.187	0.211038	0.377357	0.10206	7.55773	0.787705	1.52223	0.0940856	3.67504	0.758969	0.630751	0.199108	-1.26135	0.798354	1.93438	0.418172	-0.0489452	0.739442	4.18341	0.76709	-0.156256	0.335137	2.68463	0.119727	-12.021	0.344672	19.0013	0.0192748	-8.2422	0.375571	-11.6762	0.115629	-0.500545	0.988298	-0.653035
Carn.a.C16.1	0.57452	0.521388	-0.480589	0.17338	-0.12	0.114599	1.37692	0.909561	-0.167665	0.0732491	-0.0112117	0.995391	-0.133426	0.940408	0.458921	0.947496	0.0514	0.466616	3.62792	0.6663	0.234589	0.39378	-1.14681	0.747253	0.18561	0.218402	-1.76609	0.233609	0.988412	0.162403	0.0698752	0.108227	-3.20869	0.449959	-0.0460916	0.345905	0.857057	0.093833	0.181399	0.962279	3.33818	0.172566	1.23417	0.661162	-4.55935	0.0436283	-3.35973	0.74076	-2.06837
Carn.a.C18.0	0.0930815	0.945544	-0.0602595	0.910278	-0.112206	0.32993	13.9471	0.448108	-0.025009	0.861616	3.08719	0.288784	3.14143	0.241033	10.6469	0.309674	0.158449	0.13647	8.69224	0.499113	0.113756	0.782054	3.83006	0.475957	0.313064	0.162796	3.23934	0.157363	0.28242	0.792716	0.0115493	0.862122	-0.0488552	0.993933	-0.0926269	0.212475	1.28081	0.0984156	-6.04604	0.288903	7.23273	0.0480779	3.76502	0.375408	-2.27257	0.514614	9.18534	0.549786	-0.748703
Carn.a.C18.1	4.93476	0.265628	-0.64484	0.710818	-0.464466	0.216684	79.0642	0.191316	-0.169367	0.721432	20.2852	0.0372463	11.6827	0.197513	43.4015	0.220123	0.448452	0.20206	9.64985	0.818757	1.57905	0.251271	0.700723	0.969016	0.77785	0.291745	-2.07348	0.778877	3.10032	0.38589	-0.00770945	0.972264	3.97788	0.851981	-0.157119	0.520093	3.74319	0.149024	-1.1759	0.950917	29.5421	0.0150456	-9.85352	0.480154	-12.5147	0.263412	9.27697	0.856056	4.94261
Carn.a.C18.2	3.38351	0.180758	-0.435969	0.660972	-0.259993	0.226909	51.0134	0.139199	-0.0183454	0.946184	8.05912	0.149707	7.82833	0.128212	27.0876	0.178294	0.219492	0.273343	25.2434	0.291978	0.0543174	0.945137	10.4965	0.30572	0.578914	0.168428	-1.72289	0.683175	-0.0397597	0.984524	-0.0986036	0.434477	9.13871	0.450973	0.0283277	0.839186	2.03272	0.170486	-4.02752	0.712152	17.0862	0.013784	-7.7361	0.331087	0.366347	0.9545	18.9074	0.517204	1.83556
Carn.a.C2.0	96.8674	0.0929272	24.0796	0.287834	5.2876	0.285434	1163.5	0.140616	7.54522	0.22318	66.6115	0.596374	39.0685	0.736271	155.925	0.730061	1.49589	0.738977	-286.073	0.607171	-20.3227	0.25377	-236.568	0.306976	6.57041	0.49527	-19.3355	0.846715	-71.7048	0.122044	-1.83519	0.522572	-46.104	0.866143	-3.62078	0.251094	74.3021	0.025381	-454.772	0.064843	190.851	0.237087	-149.08	0.415198	-243.438	0.0922063	60.9237	0.927326	-61.9976
Carn.a.C3.0	13.2022	0.0895465	5.2524	0.0835036	0.513134	0.445678	146.071	0.169003	0.607113	0.469498	22.0671	0.167134	9.43107	0.530398	33.3123	0.570073	0.263719	0.653069	5.20897	0.944203	0.335399	0.888238	-16.8903	0.584862	1.41686	0.272458	6.76094	0.616627	-3.80481	0.546958	-0.211406	0.578794	19.623	0.587599	-0.445806	0.286872	0.192542	0.966194	-46.3735	0.164174	7.34182	0.736992	-7.30294	0.76748	-21.2323	0.274972	-44.2145	0.622505	3.03143
Carn.a.C5.0	1.80687	0.550545	0.692952	0.559933	-0.165007	0.5263	89.8819	0.0228227	-0.013368	0.96665	13.5775	0.00988155	14.3952	0.0028835	50.9873	0.00877384	0.38283	0.0714174	33.2677	0.224494	0.0806278	0.9283	23.2869	0.0344727	1.26436	0.00898628	1.65172	0.741747	-1.09392	0.648872	-0.155764	0.266241	20.5207	0.130741	-0.0892773	0.577511	0.715085	0.676494	-3.32516	0.79366	7.23001	0.381733	-4.96535	0.595991	-12.0405	0.109047	-3.38685	0.920892	-9.28635
Carn.a.C8.1	2.00255	0.489018	-0.257505	0.82015	0.142379	0.561711	62.6929	0.109595	0.413646	0.177101	17.6187	0.0046032	10.1509	0.0830094	36.4093	0.111229	0.506001	0.0244089	9.68211	0.727886	1.81898	0.0394699	10.6289	0.362083	0.135341	0.778516	8.85621	0.0691667	2.17281	0.347976	-0.217398	0.129595	6.18273	0.654879	-0.263235	0.0952132	2.65054	0.11445	2.64219	0.830792	-0.500158	0.950519	-14.6147	0.105425	-14.8242	0.0390723	26.4261	0.425025	-5.00763
Carn.a.C9.0	0.128032	0.916138	-0.165519	0.731428	-0.0339749	0.746784	22.3743	0.170184	0.0901681	0.483999	6.66969	0.00471731	5.6596	0.0116356	20.374	0.0212867	0.197664	0.0271705	18.5589	0.102329	0.253938	0.504915	12.603	0.00661998	0.358762	0.0739203	5.41968	0.00791305	-0.849576	0.390847	-0.0944492	0.107208	9.31765	0.0959293	-0.0548879	0.40675	0.610999	0.380408	2.17827	0.672139	-0.364581	0.913689	-1.98595	0.603234	-1.4727	0.635622	11.1987	0.414691	-0.663163
H1	37843.5	0.551615	46243.1	0.0535422	9843.37	0.0565008	-117354	0.889133	7021.41	0.282594	-271500	0.0432042	-179387	0.150202	-816945	0.0921036	-6321.9	0.193615	-1.39945e+06	0.0137868	-9269.87	0.6275	-279815	0.2587	-3800.08	0.710452	-113322	0.263714	-20020.5	0.685633	1077.23	0.724578	-500854	0.0848082	-3245.16	0.334216	-49367.1	0.168144	-395567	0.136112	-152145	0.374442	-24158.2	0.900484	-129003	0.403912	-630063	0.370731	-230248
lyso.PC.a.C14.0	38.5704	0.33848	52.5039	0.000567956	11.2814	0.000947813	983	0.0615312	15.0015	0.000240204	20.242	0.778911	-10.8352	0.868497	-69.3252	0.787907	-4.33626	0.108188	-101.211	0.772947	-12.0933	0.295769	-154.515	0.279443	-2.75812	0.674184	80.7163	0.22704	-28.9919	0.370662	-0.677891	0.709451	-99.9272	0.564879	-3.36636	0.0893707	-21.0004	0.3437	-241.628	0.145418	79.7768	0.474002	-135.898	0.275468	-5.245	0.956781	32.3033	0.943106	16.0421
lyso.PC.a.C16.0	-1399.59	0.518272	1098.38	0.196691	41.7291	0.826356	49576.6	0.0776188	260.201	0.251443	4637.24	0.230547	7263.98	0.0347399	27698.2	0.041215	239.52	0.0987062	21383.1	0.251672	-209.069	0.738586	16339.7	0.0299281	781.791	0.0237957	2561.04	0.475511	-489.714	0.777611	-24.9964	0.799429	4059.72	0.667435	-223.509	0.0343603	-757.87	0.526117	-12937.6	0.144286	2044.08	0.732	-5261.61	0.430663	-6085.13	0.240497	-26768.5	0.265094	-5959.89
lyso.PC.a.C16.1	18.2037	0.560173	11.4387	0.349753	-0.369596	0.890673	664.399	0.108897	2.72061	0.409896	38.0254	0.549476	49.3861	0.397014	183.638	0.420693	-1.12053	0.629826	89.7258	0.754656	-8.98344	0.333002	24.9564	0.835613	5.38805	0.29495	44.9913	0.383325	0.959605	0.969251	1.66521	0.256556	-5.11594	0.971572	-2.60747	0.110562	-0.181438	0.991875	-132.157	0.313541	120.174	0.158158	86.7487	0.36893	17.3086	0.825586	118.314	0.737428	16.9528
lyso.PC.a.C18.0	-502.887	0.686028	600.957	0.214903	-7.1311	0.947401	18991.4	0.254833	60.2795	0.649901	2298.74	0.346496	4034.45	0.0648438	15116.9	0.0766279	112.311	0.191388	10884.2	0.332624	-57.0803	0.877306	11092.5	0.0133756	657.938	0.000753826	1273.71	0.538694	308.136	0.759023	-36.7381	0.525448	2100.53	0.704952	-95.1971	0.140921	-515.836	0.463376	-4635.57	0.379753	2945.71	0.393915	-3192.86	0.408613	-2223.11	0.463282	-17386.4	0.214736	-3637.47
lyso.PC.a.C18.1	83.3311	0.849781	215.932	0.209038	-16.114	0.67333	10068.5	0.0756636	22.6329	0.624478	614.833	0.454813	971.622	0.194937	3659.89	0.212074	-3.47453	0.91082	1015.72	0.794995	-172.44	0.174089	1149.66	0.476198	150.825	0.0345326	341.819	0.638965	-143.931	0.680912	38.9362	0.0442752	787.818	0.684384	-57.1701	0.00673039	3.87809	0.987387	-2523.27	0.157902	2566.91	0.0298181	1170.13	0.385446	-1596.29	0.126257	-2554.32	0.603613	-565.484
lyso.PC.a.C18.2	112.86	0.723066	150.762	0.224725	34.0017	0.206927	5514.43	0.203673	75.6189	0.0227475	-388.037	0.57779	213.093	0.74085	338.126	0.892808	-5.52489	0.826126	-384.423	0.898411	-197.166	0.0388893	-437	0.733142	23.8769	0.651703	374.042	0.47623	-487.203	0.0511536	2.2946	0.882827	-492.536	0.744607	-29.3149	0.090675	-39.0371	0.832815	-2515.68	0.0649696	1336.7	0.124614	-693.416	0.485155	19.0736	0.981229	-400.331	0.911989	260.91
lyso.PC.a.C18.3	0.292339	0.964265	-1.26363	0.620168	-0.523432	0.350028	86.6822	0.324523	-0.0318661	0.963528	7.82513	0.563788	7.49992	0.547314	20.1034	0.678465	0.14911	0.758106	-18.4557	0.759314	-0.733356	0.708408	2.23976	0.92946	0.525698	0.624709	9.48934	0.380543	1.46123	0.780964	0.391774	0.199268	15.7747	0.596222	-0.298239	0.388503	-0.605267	0.871668	-3.62508	0.896383	40.2093	0.0236341	18.19	0.36988	7.23478	0.653364	41.1434	0.579613	15.1663
lyso.PC.a.C18.5	0.739116	0.0841921	0.174241	0.303362	0.0256352	0.486251	3.02143	0.604584	0.00663432	0.884358	-0.722062	0.430057	-0.582103	0.487839	-2.0844	0.524685	-0.0151872	0.649687	-3.38508	0.40429	-0.0523667	0.686382	-2.88345	0.0832443	-0.102581	0.14943	0.534701	0.465987	-0.314626	0.354965	0.00099805	0.961938	-3.62249	0.0691201	0.0061851	0.793046	0.0727931	0.76887	-0.983592	0.587818	-0.925542	0.431709	-1.39778	0.298496	-0.908834	0.409829	-5.42173	0.263553	-0.672625
lyso.PC.a.C18.6	4.22873	0.336472	2.02558	0.239244	0.223038	0.557976	90.2742	0.123851	0.439225	0.347731	3.65305	0.681622	4.37834	0.591561	26.6397	0.403538	0.0327526	0.919811	20.0011	0.620876	-0.488367	0.710591	12.6838	0.453097	0.164943	0.820625	3.91159	0.593922	-1.71528	0.628704	0.119173	0.56523	-1.59937	0.936406	-0.406425	0.0700256	0.463061	0.854116	-20.1898	0.277539	9.85	0.418149	-18.9719	0.1645	-16.8939	0.113139	-18.1159	0.717659	-10.2615
lyso.PC.a.C20.0	5.6482	0.477223	2.56402	0.41334	-0.137041	0.845318	94.4608	0.372357	-0.0229277	0.978649	12.6249	0.415593	17.0207	0.236842	67.4149	0.232318	0.368305	0.514685	54.7611	0.433202	-0.676822	0.764507	27.6178	0.345187	2.68515	0.0373836	12.992	0.321996	-1.49163	0.814104	0.134181	0.709447	8.66509	0.803743	-0.51591	0.213407	-6.1956	0.150951	-4.84664	0.882232	37.401	0.0809804	-40.3689	0.0993082	-29.1782	0.137619	-192.194	0.0258821	-24.4522
lyso.PC.a.C20.1	16.1745	0.182517	4.51858	0.347145	-0.648508	0.544562	156.152	0.327016	-0.17249	0.892838	22.8451	0.290783	15.3817	0.434293	40.5861	0.601074	-0.212411	0.797142	-32.787	0.755968	1.09576	0.752913	17.3135	0.688345	1.71272	0.386548	0.674995	0.973317	4.52969	0.641197	0.304176	0.576575	-2.30387	0.965153	-0.406716	0.501417	4.34288	0.515553	20.3122	0.685296	44.0259	0.184627	-39.0175	0.297026	-38.8406	0.183985	-109.162	0.419616	-0.0363679
lyso.PC.a.C20.3	39.6247	0.191249	22.6836	0.0553588	2.0751	0.434814	753.004	0.0567334	5.2211	0.100108	101	0.0716086	70.0971	0.182669	278.214	0.176346	-0.125761	0.953175	128.73	0.635991	-0.436836	0.960541	23.5429	0.834401	5.42416	0.276672	5.84955	0.907796	-17.4533	0.471052	0.746162	0.588448	90.866	0.498225	-3.58544	0.0157375	-4.5707	0.787424	-147.133	0.24316	107.796	0.192707	-66.4218	0.480416	-120.668	0.0988548	-188.016	0.581109	45.7272
lyso.PC.a.C20.4	4.04974	0.970411	29.4633	0.491175	-0.655428	0.944221	-628.869	0.667439	-1.68787	0.883551	-142.729	0.525853	-175.379	0.39299	-648.254	0.420156	-5.64705	0.489167	-739.891	0.459496	-15.3681	0.63589	-561.325	0.177754	16.3537	0.363552	-32.7177	0.856277	-19.7148	0.819969	8.33711	0.101861	-718.301	0.150282	-7.05122	0.223676	-23.5851	0.704591	226.827	0.620979	335.712	0.258867	-74.5234	0.8256	-235.699	0.390757	-1241.24	0.311161	240.246
lyso.PC.a.C20.5	22.7947	0.00359143	6.73415	0.0306829	0.848794	0.216415	219.768	0.0405773	1.00261	0.237815	-1.35664	0.936693	0.260386	0.986778	-8.43241	0.890447	-0.549484	0.372456	-49.2555	0.516495	-1.10405	0.648818	-38.3772	0.219785	-1.43987	0.280597	3.01885	0.826715	-3.72287	0.560403	0.203703	0.600912	-40.1945	0.283878	-0.571217	0.19168	3.04027	0.510935	-17.9399	0.597847	18.7069	0.39696	-13.4088	0.59545	-37.5638	0.065177	-13.5889	0.881799	-8.38306
lyso.PC.a.C22.1	1.19574	0.776465	2.88901	0.0773145	0.329829	0.358553	92.5877	0.097885	0.659	0.133643	17.2963	0.0522644	16.8474	0.0384774	64.9905	0.0407527	0.232757	0.470552	12.9041	0.739936	-1.04394	0.403354	32.6696	0.0441581	1.26792	0.065438	9.69418	0.160303	-5.45163	0.0982161	-0.192935	0.336357	30.9758	0.112226	-0.329843	0.143866	-0.941716	0.695057	-11.714	0.507055	10.3542	0.366122	-14.9549	0.249191	-13.3801	0.208695	-19.5008	0.680756	-3.1462
lyso.PC.a.C22.5	-3.44252	0.718112	2.90104	0.438054	0.301064	0.716327	92.9274	0.459742	0.679313	0.497417	17.7192	0.292172	12.89	0.420025	30.6965	0.631072	0.724063	0.256601	-26.5062	0.756895	2.64499	0.327398	-11.5459	0.747147	2.44159	0.109455	11.0678	0.482659	6.37698	0.399444	-0.408347	0.334305	-42.878	0.318796	-0.506431	0.298404	6.03722	0.243376	-24.9614	0.529962	-5.11191	0.844884	-14.7627	0.615729	-11.395	0.626267	1.55261	0.988413	-5.46129
lyso.PC.a.C22.6	61.2089	0.172884	33.6476	0.0551228	5.24575	0.171604	931.322	0.122485	7.3379	0.120645	-55.4318	0.563393	-6.11763	0.944679	-62.9634	0.85504	-6.01971	0.0807479	-398.459	0.34041	-22.4478	0.0943397	16.724	0.924882	1.64799	0.826299	-87.2828	0.241178	-38.6813	0.277982	1.15655	0.593443	-167.986	0.426748	-3.01696	0.215475	39.4749	0.124875	-89.8665	0.636846	183.479	0.134686	-123.128	0.378886	-138.84	0.225927	231.102	0.650661	42.3045
lyso.PC.a.C15.0	-2.15567	0.914251	8.15765	0.296487	-0.407869	0.813188	854.34	0.000833423	3.53477	0.0918494	124.836	0.000382949	146.448	6.93581e-07	564.163	1.34756e-06	3.2795	0.0136793	529.546	0.00169236	1.15082	0.846198	307.088	2.51628e-06	7.82462	0.0144669	53.0866	0.106071	0.908783	0.954641	-0.951362	0.306097	198.632	0.0226297	-2.16995	0.0340844	7.31153	0.519371	-103.495	0.21693	50.9144	0.353712	-21.6995	0.726628	-27.8966	0.574191	158.889	0.481508	-43.8804
lyso.PC.a.C17.0	-6.00632	0.904819	30.4242	0.119095	-0.535737	0.901267	2204.96	0.000559417	8.04569	0.126784	301.168	0.000579046	397.601	5.56988e-08	1542.47	9.86042e-08	5.78017	0.103577	1291.99	0.00267726	-8.14027	0.586115	900.793	1.41015e-08	24.2941	0.00228003	27.2217	0.743437	-5.61295	0.888348	-1.70293	0.470643	555.085	0.0112288	-5.76032	0.0252886	14.9159	0.601545	-250.115	0.234333	170.865	0.212264	38.0375	0.807006	-68.3837	0.58619	350.2	0.536339	-128.914
lyso.PC.e.C18.1	9.43267	0.30202	6.81677	0.0561592	-0.143404	0.859091	323.652	0.0058671	1.00552	0.298203	41.2564	0.00935566	47.2217	0.000853431	173.814	0.00194266	0.692499	0.258015	122.689	0.119574	1.60984	0.54148	87.8138	0.00536718	3.40924	0.0188391	2.46797	0.871361	1.01606	0.890526	0.0288588	0.944363	67.9727	0.0777052	-1.16419	0.00787143	0.12205	0.980731	-63.1439	0.0932449	41.5311	0.0979591	-8.98911	0.751623	-41.7236	0.0497249	-89.5618	0.382382	-20.9595
PC.aa.C18.0	1.93751	0.821725	7.65631	0.0210972	0.366766	0.627422	249.917	0.0241618	0.980708	0.276943	14.1063	0.363433	29.3457	0.0314492	114.992	0.0323796	0.306172	0.59742	109.592	0.137361	-2.26765	0.356415	81.1239	0.00602296	2.57536	0.0614771	16.3608	0.248496	-4.01764	0.559495	-0.43334	0.259847	21.4336	0.561874	-0.311371	0.464686	1.1756	0.804894	-40.0657	0.257503	23.1529	0.328258	-17.0776	0.519617	18.2185	0.381205	-6.62919	0.944975	-6.81427
PC.aa.C20.0	7.87984	0.0310565	3.49779	0.0141995	0.455988	0.15493	89.454	0.0682529	0.230977	0.555003	6.44006	0.396602	4.24198	0.537413	11.9001	0.657551	-0.171592	0.528599	-29.0855	0.389959	1.39272	0.2049	0.958215	0.946067	-0.826909	0.174123	-6.82671	0.265331	-0.343806	0.907515	-0.339589	0.0509739	-9.62356	0.569921	0.187002	0.340908	-0.177901	0.933023	16.3455	0.291445	6.01998	0.552788	-23.3507	0.0402136	1.13258	0.903464	0.238639	0.995457	7.55703
PC.aa.C28.2	1.91627	0.421769	3.81983	1.07597e-05	0.861928	5.78094e-06	102.954	0.000863004	1.15174	6.40292e-07	7.46277	0.14	5.95901	0.197313	17.7356	0.324094	-0.293167	0.083738	-18.0918	0.411439	-0.645782	0.362981	0.758538	0.934873	-0.00501406	0.989865	0.217223	0.956397	-1.03772	0.587819	-0.18793	0.101477	-2.04377	0.852179	-0.356123	0.00437763	-1.20226	0.37719	-16.7872	0.094767	4.46277	0.499199	-5.5466	0.45552	-6.61468	0.267774	25.1788	0.352883	-3.93623
PC.aa.C30.0	70.065	0.129992	68.4876	9.93257e-05	13.6952	0.000664526	1589.98	0.0100998	18.9311	0.000131715	107.052	0.282915	104.424	0.252442	376.637	0.291949	-4.06805	0.248582	-2.21965	0.996003	-16.2633	0.248254	-51.2611	0.781188	-6.72562	0.383174	29.8004	0.700989	-58.4867	0.115795	-3.31133	0.145894	77.8722	0.720589	-3.9226	0.117465	2.67446	0.920938	-133.496	0.502441	109.433	0.396136	-118.287	0.418127	-17.5565	0.881728	521.666	0.324372	133.402
PC.aa.C30.2	10.7129	0.173115	8.93312	0.0031801	1.65587	0.0154986	264.829	0.0114709	1.97717	0.0181321	6.09014	0.678693	18.4436	0.206999	34.3049	0.527086	-0.402373	0.451126	-41.8028	0.541987	-2.25291	0.323006	-0.343758	0.990223	-0.149127	0.908258	-15.3919	0.239599	-3.47065	0.586974	-0.313287	0.393971	-22.266	0.506057	-0.577258	0.154446	1.23024	0.778077	-22.4633	0.494671	20.1011	0.359402	-17.3348	0.479653	-11.8671	0.527554	39.3545	0.658328	-4.16207
PC.aa.C30.3	0.3763	0.868762	1.91833	0.0287905	0.381064	0.0476481	39.8731	0.190418	0.408524	0.0861764	2.61885	0.585625	1.67902	0.702332	1.32138	0.938446	0.0584869	0.735875	-18.6237	0.374709	-0.33143	0.626177	0.0319579	0.997126	0.247725	0.51055	-0.303178	0.935917	-1.14032	0.528389	-0.0907094	0.405313	-10.3242	0.324304	-0.205579	0.0912434	-1.0462	0.420588	-1.47479	0.878099	2.27691	0.715626	-8.52292	0.225389	-4.69825	0.413737	-12.8759	0.616655	0.926687
PC.aa.C30.4	0.0205566	0.981668	0.475646	0.175868	0.0476747	0.538851	23.5952	0.0459899	0.109114	0.246068	0.509822	0.786926	2.52493	0.14679	10.5101	0.122262	0.0189723	0.781764	1.10703	0.894511	-0.0636981	0.811627	4.99894	0.15658	-0.0611805	0.683838	0.0317318	0.983001	-0.494062	0.489385	-0.0235423	0.584099	-2.90006	0.483342	-0.022956	0.635405	-0.171015	0.737268	-1.54038	0.681827	-1.41664	0.56195	-2.83921	0.305172	-1.24704	0.583982	-3.44837	0.732674	-1.25513
PC.aa.C32.0	302.401	0.102698	208.858	0.003485	31.1765	0.0550948	5126.52	0.0363547	39.094	0.0463394	141.478	0.674395	161.693	0.597495	364.953	0.761819	-5.49465	0.665526	-1168.11	0.476423	-54.841	0.308684	-185.439	0.783495	-3.89257	0.898257	-228.611	0.462253	-162.14	0.280009	-3.20043	0.705222	12.9468	0.987207	-14.1503	0.124236	41.6743	0.686269	-908.831	0.247017	538.463	0.296935	-134.266	0.81702	-292.925	0.510275	561.83	0.789045	139.669
PC.aa.C32.1	104.353	0.251032	87.4773	0.0122899	17.1937	0.0240393	1902.66	0.12128	19.057	0.045719	-95.419	0.631268	-101.305	0.579108	-588.243	0.408805	-11.3527	0.10959	-1172.27	0.167483	-18.2978	0.511026	-678.841	0.0584113	-13.0815	0.387857	-11.5835	0.938945	-40.2607	0.580407	-1.61835	0.717283	-302.033	0.483987	-4.2859	0.389344	13.1514	0.80406	-140.293	0.717791	158.174	0.530419	-37.1118	0.896468	37.4346	0.871883	868.665	0.402117	212.923
PC.aa.C32.2	28.1958	0.275642	37.651	9.00658e-05	7.38287	0.000598471	897.17	0.0078229	9.48283	0.000286955	8.80888	0.86313	31.7567	0.50406	64.0867	0.727909	-3.78912	0.0284232	-135.749	0.561346	-12.2408	0.100208	-48.8632	0.611316	-0.709159	0.867868	-18.2482	0.671294	-23.0471	0.26258	-0.498711	0.68113	-10.6084	0.92763	-2.59848	0.052281	-6.65239	0.647754	-214.721	0.0437534	66.0113	0.351794	-8.57103	0.915016	-35.3582	0.58262	162.966	0.575911	-46.6127
PC.aa.C32.3	6.16458	0.504086	9.40718	0.00761005	1.47959	0.0629016	125.034	0.313133	0.756699	0.442908	-23.7497	0.14354	-9.49255	0.548678	-53.9903	0.38097	-0.891555	0.154804	-85.8538	0.297192	-5.08736	0.0524025	-17.0892	0.616012	1.60351	0.288695	-15.874	0.301725	-5.57387	0.454424	-0.0416676	0.922928	-62.7559	0.108382	-0.267233	0.577003	-7.19294	0.153729	-31.4791	0.421106	40.4979	0.111813	-3.96664	0.890504	0.898269	0.967989	-68.0575	0.514622	-2.0915
PC.aa.C34.0	-28.4973	0.679436	40.2765	0.135867	1.59221	0.792615	959.092	0.285761	5.90772	0.412693	115.589	0.344755	165.094	0.134924	685.983	0.114441	4.66555	0.316008	250.363	0.674184	-12.7455	0.516026	285.333	0.239471	21.5843	0.0505015	22.3457	0.844506	-22.4637	0.682348	-0.788715	0.797871	145.741	0.62464	-5.44668	0.108154	12.3878	0.742884	-163.51	0.563097	88.3986	0.639322	-39.77	0.851232	-162.312	0.327323	-556.194	0.466784	-96.9206
PC.aa.C34.1	3059.91	0.05972	1595.99	0.011297	265.029	0.0554238	20459.6	0.359187	210.81	0.22581	-2202.56	0.539303	-2665.86	0.41826	-12706.8	0.322542	-152.281	0.236029	-27142	0.0753182	-363.704	0.469493	-16010.7	0.0125097	-125.285	0.647409	-1878.74	0.490999	-866.346	0.510089	55.214	0.493015	-8090.96	0.297843	-144.199	0.105729	-29.0831	0.975779	-5946.12	0.395656	4011.25	0.377968	-1057.8	0.837241	-4819.13	0.246259	-13726.9	0.464106	1310.23
PC.aa.C34.2	2758.99	0.199499	2080.25	0.0120554	432.221	0.0163011	33376	0.252027	466.24	0.0380906	-7499.33	0.106636	-3363.63	0.435131	-16041	0.340071	-215.758	0.201933	-31726.8	0.113615	-1377.77	0.0328733	-14874.2	0.080044	-403.82	0.260123	-2023.5	0.571741	-3501.1	0.0382095	-130.28	0.215111	-8059.36	0.430447	24.2939	0.837565	894.57	0.474313	-8133.24	0.373641	1178.78	0.843199	-7680.9	0.251662	4238.42	0.441907	520.816	0.983097	3422.59
PC.aa.C34.3	136.737	0.463532	60.4656	0.406688	13.6103	0.391396	3665.3	0.145738	34.8594	0.0755777	-91.0479	0.822745	206.785	0.580819	742.042	0.611699	-2.24886	0.876998	368.278	0.833732	-74.6101	0.189181	109.841	0.883014	6.44514	0.835404	77.7196	0.801869	-193.36	0.193881	-10.9494	0.230582	411.619	0.640612	0.148013	0.988408	-65.4756	0.546745	-913.112	0.250201	840.06	0.102283	-68.0742	0.907317	942.379	0.0408641	1942.08	0.3617	399.268
PC.aa.C34.4	13.2158	0.140578	9.53898	0.00568586	1.9101	0.0117496	291.215	0.0138754	2.54341	0.00608891	-3.70915	0.842509	3.605	0.833819	0.578751	0.993116	-1.25982	0.0553392	-70.2295	0.397571	-4.38461	0.0983254	-16.1798	0.642434	0.0429364	0.977107	-8.46814	0.571362	-6.33753	0.376054	-0.292405	0.497822	-6.60883	0.874244	-0.461498	0.337889	-2.37229	0.645281	-42.8066	0.258262	34.5938	0.159332	5.57553	0.842321	24.9021	0.273626	99.4731	0.327825	12.8435
PC.aa.C34.5	4.56578	0.00895483	2.71568	3.935e-05	0.564683	0.000117003	76.558	0.000826084	0.739623	2.87928e-05	3.64238	0.320591	2.07068	0.533622	7.77097	0.549841	-0.138408	0.280495	-14.6469	0.367124	-0.893753	0.0808644	0.141628	0.983384	0.0574343	0.846268	-2.40193	0.417917	-1.54899	0.274413	-0.138413	0.102536	5.24878	0.521302	-0.209043	0.0241798	-1.07181	0.284477	-6.5024	0.384718	8.13738	0.0934128	-6.12663	0.267441	-3.48514	0.43691	11.4759	0.569202	2.86785
PC.aa.C36.0	242.193	0.333957	168.457	0.0826025	41.4435	0.0487398	2395.85	0.484642	52.2534	0.0473342	-264.291	0.635438	101.17	0.843925	600.43	0.764537	11.6257	0.559008	-810.789	0.732781	-38.9954	0.616666	356.564	0.725588	28.4832	0.49435	110.052	0.791762	-197.307	0.328013	-10.2789	0.409189	597.535	0.618339	-24.7564	0.0684767	-342.943	0.017627	-1985.25	0.0613885	337.69	0.630222	90.3472	0.908888	-152.269	0.810134	-2720.45	0.344439	-511.698
PC.aa.C36.1	699.882	0.184523	510.878	0.0119788	54.8014	0.22352	7934.57	0.267951	47.7596	0.395371	222.321	0.846746	257.704	0.807374	507.525	0.902152	-33.8894	0.411356	-5568.27	0.260014	-125.939	0.43445	-2939.62	0.160183	68.7376	0.434558	-77.462	0.929818	-367.014	0.385044	29.0876	0.257431	-680.421	0.785879	-61.2646	0.0310714	-16.5401	0.957131	-1419.77	0.528668	2762.7	0.0560983	-289.569	0.86123	-2417.84	0.0691357	-5872.84	0.329103	172.755
PC.aa.C36.2	3123.95	0.122882	2230.99	0.00400887	357.484	0.0373143	53410.9	0.0508418	425.059	0.0464297	-3804.13	0.377272	673.557	0.866313	-2047.52	0.895284	-222.717	0.14601	-16777.8	0.37861	-1281.12	0.0332629	-6710.3	0.403382	1.09593	0.99742	-1551.8	0.646343	-3033.01	0.0577381	-41.5281	0.672469	-2498.96	0.79354	-88.84	0.422705	671.106	0.567233	-15318.6	0.0782398	7061.04	0.205634	-2711.69	0.669393	-476.866	0.926625	-4486.59	0.84611	-1027.97
PC.aa.C36.3	1281.35	0.0808522	715.429	0.0118054	100.021	0.112683	23360.9	0.0177349	155.465	0.0457238	1123.03	0.469697	1373.43	0.337235	3770.48	0.49977	-24.8711	0.658859	-2999.95	0.665286	-272.623	0.218695	-2222.58	0.446249	31.7885	0.796131	-443.904	0.718348	-937.015	0.109137	-18.5235	0.602327	-151.068	0.965127	-52.6029	0.185159	283.879	0.504353	-4017.37	0.206469	2733.78	0.177488	-2007.73	0.383422	-1060.6	0.570928	-649.004	0.93846	946.436
PC.aa.C36.4	1314.09	0.207592	795.941	0.0497982	133.623	0.133273	7255.39	0.607062	59.9333	0.58866	-2620.01	0.238081	-2323.37	0.252533	-10690.4	0.178038	-97.5804	0.2247	-15327.8	0.110977	-292.824	0.351095	-9031.65	0.0250772	-62.981	0.717226	-1678.86	0.332487	-765.445	0.356345	-12.5854	0.802076	-8838.66	0.0673933	1.57766	0.977782	582.143	0.330523	581.893	0.895388	378.146	0.895439	-2403.63	0.459552	-574.411	0.829051	-5218.66	0.659654	2096.31
PC.aa.C36.5	410.054	0.000142338	139.203	0.00123187	21.4313	0.0248402	4313.46	0.00383645	27.1653	0.0218325	230.646	0.342035	223.856	0.316558	615.618	0.48248	-8.21391	0.357188	-534.207	0.615556	-54.4648	0.111392	-202.537	0.653452	12.4236	0.512715	-261.158	0.164859	-151.995	0.0896781	-4.49939	0.414652	-151.532	0.77827	-9.93784	0.106633	74.8939	0.252915	-29.1401	0.951877	491.334	0.113646	-453.587	0.198753	-491.155	0.088651	381.915	0.767958	154.862
PC.aa.C36.6	49.294	0.00928287	18.0503	0.0158112	2.54146	0.123385	870.066	0.000514153	5.29097	0.00842591	79.3152	0.0498088	79.344	0.0329557	274.285	0.0605871	-0.056962	0.969902	128.021	0.479126	-3.7779	0.520164	77.3057	0.311241	4.27491	0.183338	-36.9469	0.250794	-14.5064	0.347393	-0.744604	0.428291	57.0603	0.531044	-2.4133	0.0192266	-1.41468	0.899764	-94.6854	0.248576	135.177	0.00954355	-33.3662	0.581604	-55.1861	0.263164	194.661	0.376748	5.59884
PC.aa.C38.0	183.761	0.258394	130.588	0.0372307	27.112	0.0470812	2088.81	0.34723	31.4352	0.0668422	-222.686	0.537731	41.5068	0.900941	272.322	0.834193	-0.400557	0.975252	1.6968	0.999122	-28.1147	0.57819	363.659	0.581027	23.821	0.378061	39.492	0.884042	-107.74	0.411322	-3.88084	0.631891	230.603	0.767205	-16.5108	0.0610634	-228.198	0.0148745	-1394.3	0.042494	441.785	0.330753	125.131	0.807142	-68.2934	0.868221	-1210.98	0.517636	-398.693
PC.aa.C38.1	21.7401	0.821155	66.7052	0.0742221	11.3605	0.161121	1109.31	0.39303	15.7115	0.118156	102.758	0.62712	209.446	0.279909	851.505	0.26046	5.18297	0.501491	753.56	0.401139	-9.86422	0.736942	566.157	0.137033	16.2088	0.308417	161.697	0.306236	-70.709	0.353398	-4.99623	0.28748	335.904	0.462718	-7.29126	0.164332	-95.7053	0.0834095	-291.121	0.473282	247.442	0.3479	-125.629	0.675141	42.9832	0.861478	-75.5736	0.944834	28.4832
PC.aa.C38.2	58.702	0.688602	104.545	0.06522	12.6986	0.310915	1119.77	0.570206	13.0086	0.401082	-176.151	0.556144	48.0891	0.863724	72.546	0.94709	-2.18167	0.842497	-586.682	0.664539	-19.1456	0.661865	50.761	0.928989	8.64429	0.721255	-120.809	0.618876	-35.5706	0.761033	2.10161	0.763579	-285.372	0.672401	-10.2968	0.189253	-179.879	0.027238	-107.23	0.862807	409.411	0.308721	63.2753	0.88959	-18.0639	0.960867	-1358.57	0.411987	213.678
PC.aa.C38.3	484.233	0.167083	319.514	0.0183648	35.0527	0.250826	9735.73	0.032843	59.6234	0.105457	1284.86	0.0382739	1043.56	0.0653895	3830.53	0.085741	10.4402	0.673742	432.342	0.891963	-3.62953	0.971956	324.522	0.805039	56.5213	0.325286	-444.536	0.446175	-266.47	0.34236	-6.61185	0.6839	815.66	0.599428	-36.9044	0.0315225	21.3458	0.913871	-1306.25	0.377806	570.203	0.556136	-1096.71	0.313941	-1635.42	0.0476384	-4051.12	0.305595	422.505
PC.aa.C38.4	1141.84	0.219942	683.222	0.0593203	92.7655	0.24669	5011.19	0.689301	10.0036	0.919449	-1697.62	0.380636	-1643.08	0.351866	-7903.83	0.252951	-84.0529	0.230435	-11881.5	0.16308	-174.466	0.530645	-6684.66	0.0612935	17.6227	0.909259	-1772.53	0.25089	-395.875	0.594196	-6.08814	0.89034	-7554.42	0.0768936	3.37827	0.945966	552.683	0.294393	1544.72	0.694693	875.327	0.732892	-1611.6	0.578084	-729.198	0.756538	-6312.36	0.549389	1629.17
PC.aa.C38.5	621.842	0.0317532	272.642	0.0160326	41.2946	0.0973437	5645.07	0.152992	29.0445	0.350739	-169.695	0.788379	-181.281	0.754723	-1507.78	0.506428	-28.0556	0.221809	-3618.94	0.184545	-77.8555	0.381078	-2099.36	0.0679974	8.29449	0.865715	-420.939	0.387827	-156.032	0.504607	-7.29281	0.608279	-1923.22	0.162679	-7.21447	0.652851	260.253	0.121547	183.054	0.883252	578.031	0.474653	-832.854	0.362456	-634.533	0.397556	197.55	0.95287	372.972
PC.aa.C38.6	377.305	0.476494	271.816	0.177631	39.6532	0.381907	5011.62	0.459685	9.36928	0.867767	-1299.08	0.228845	-351.757	0.722882	-2257.25	0.561555	-38.7426	0.326494	-3395.81	0.472262	-210.398	0.166908	-1142.31	0.565511	-2.1392	0.979375	-960.217	0.242154	-264.925	0.512928	3.05392	0.900681	-2852.86	0.223044	-5.99427	0.826554	710.55	0.0109205	-2432.18	0.246551	552.918	0.685455	-551.725	0.725142	-856.207	0.504446	2533.5	0.65373	-387.007
PC.aa.C40.0	22.8329	0.438727	28.2223	0.0122944	3.71775	0.137704	804.285	0.041973	5.74147	0.0646409	23.9512	0.707139	65.3647	0.264437	245.389	0.282556	-1.33248	0.553325	67.2477	0.808117	-5.93195	0.510053	163.177	0.162427	4.46722	0.359339	-36.0053	0.462325	-19.8622	0.402664	-1.02444	0.477672	43.8193	0.751026	-1.86073	0.242323	-27.2063	0.108661	-69.1063	0.584418	107.691	0.187438	-25.0147	0.786788	3.32993	0.964075	33.4402	0.921189	14.3041
PC.aa.C40.1	41.1153	0.603621	50.018	0.102489	7.20355	0.283758	257.682	0.811587	8.20552	0.329796	47.0727	0.786371	12.9077	0.935512	179.618	0.772972	0.531168	0.931454	-467.925	0.530002	13.9034	0.568617	137.127	0.666016	8.39451	0.522354	-64.3135	0.624406	-2.50501	0.96867	-1.4138	0.717285	-45.8998	0.90246	-4.84284	0.259943	-106.881	0.0183212	-86.074	0.799846	66.996	0.761641	-45.1934	0.85567	10.276	0.958852	-810.731	0.370878	120.593
PC.aa.C40.2	33.77	0.796298	46.2305	0.365069	6.90833	0.535614	-288.997	0.870834	3.90857	0.77887	-94.5773	0.736583	-139.462	0.588785	-546.663	0.587477	-1.07117	0.915552	-1255.87	0.30333	40.4417	0.309628	-5.11727	0.992143	17.9197	0.407749	-206.784	0.338495	74.4508	0.476627	0.320289	0.959967	-844.338	0.164363	-6.36574	0.37016	-178.806	0.0158453	200.764	0.718948	173.168	0.632803	-7.98959	0.984413	56.1106	0.864813	-1507.39	0.310575	242.508
PC.aa.C40.3	31.0789	0.695612	39.4594	0.200808	5.05591	0.457371	824.111	0.444105	6.90323	0.414619	49.6301	0.768041	62.1552	0.686953	301.403	0.616825	0.609712	0.918719	-364.065	0.622545	2.40621	0.920611	165.03	0.597175	13.5765	0.299117	-51.0714	0.699039	-5.41799	0.93253	0.975377	0.799383	-45.8947	0.900496	-6.37659	0.132855	-116.656	0.0083258	-49.4573	0.884285	178.106	0.419334	10.5158	0.966249	-93.8726	0.635005	-983.227	0.276412	51.2327
PC.aa.C40.4	42.8582	0.456545	47.9854	0.0306911	7.0082	0.160401	742.629	0.32982	4.40108	0.470628	-71.1616	0.517155	-55.4345	0.58479	-213.602	0.591394	-4.40883	0.269705	-671.21	0.197516	-10.6178	0.522371	-158.607	0.457188	-1.92212	0.838125	-164.416	0.0820338	6.45667	0.888893	2.05657	0.427978	-365.601	0.155266	-2.96969	0.310566	-33.1826	0.290945	-244.021	0.307382	98.4365	0.535284	-27.6353	0.877125	-68.1114	0.627246	-508.95	0.43013	-25.0853
PC.aa.C40.5	94.797	0.233987	69.1455	0.0248024	13.2215	0.0505257	1024.38	0.338901	8.87284	0.292697	-77.5045	0.643401	-109.705	0.475023	-501.448	0.404011	-6.22881	0.306909	-925.843	0.207726	-6.01069	0.801601	-558.913	0.0703443	-0.697244	0.958071	-71.1989	0.591173	-20.6248	0.745729	-2.42292	0.522843	-615.937	0.0944376	-2.47959	0.562447	55.9815	0.215682	-154.275	0.647263	-70.0127	0.749727	-219.616	0.375231	-142.669	0.479537	-111.978	0.901453	-30.2074
PC.aa.C40.6	107.403	0.640318	184.503	0.0281178	40.9343	0.0249924	4460.15	0.123915	44.6732	0.0497753	-360.688	0.437184	-22.4749	0.957922	-919.656	0.580651	-21.6939	0.196013	-2209.39	0.269697	-99.7687	0.12607	-1331.46	0.128819	-11.6054	0.748696	-330.251	0.352943	-238.899	0.167872	-2.44042	0.815328	-953.341	0.345569	-13.0433	0.265003	170.211	0.16976	-1526.68	0.0905951	231.697	0.694889	-603.494	0.369255	-784.848	0.153479	411.324	0.866485	-499.925
PC.aa.C42.0	10.5124	0.562109	17.7176	0.01033	2.81764	0.0659191	104.167	0.672933	2.54706	0.185247	-35.4679	0.351696	-25.5658	0.46831	-103.85	0.450964	-1.52975	0.262286	-242.063	0.150103	-3.09284	0.575502	-31.0108	0.665362	2.68264	0.37014	-20.9739	0.485931	-14.5462	0.317796	-0.227016	0.79728	-94.344	0.260671	-0.922221	0.345716	-21.1882	0.0401349	-42.2515	0.586041	35.0578	0.486972	-41.9911	0.458825	-13.7337	0.761977	-234.956	0.255363	0.237183
PC.aa.C42.1	6.91126	0.646877	16.8843	0.00313798	2.27401	0.0743018	270.639	0.182403	2.33401	0.141604	7.4316	0.818762	11.2647	0.705166	24.4774	0.833177	-0.843621	0.467476	4.83657	0.97261	-2.18364	0.632748	24.9403	0.675839	2.47299	0.321368	-3.09839	0.901383	-11.122	0.354718	-0.239371	0.743837	-22.4087	0.751418	-1.11627	0.170728	-16.5482	0.0535154	-37.0888	0.562203	35.4751	0.39279	-43.1944	0.357116	-18.4126	0.63007	-80.3897	0.639093	-7.03714
PC.aa.C42.2	2.0402	0.912924	14.8068	0.0398109	2.54992	0.105511	95.8026	0.704267	2.31009	0.239596	-31.4917	0.430864	-23.0365	0.532216	-87.5432	0.543726	-1.17767	0.416337	-209.294	0.227349	-1.45962	0.796615	-12.7209	0.863487	1.89963	0.539168	-40.5149	0.186299	-5.71761	0.700244	-0.628636	0.48835	-128.845	0.139013	-0.607165	0.550302	-16.3076	0.127104	-36.8359	0.641016	30.7091	0.549522	-43.5159	0.453163	24.7325	0.601662	-50.2302	0.812565	16.047
PC.aa.C42.4	28.089	0.3382	16.9836	0.138038	1.99512	0.433429	611.555	0.113579	2.38478	0.440929	23.9568	0.679402	34.6136	0.513643	129.131	0.533428	-1.4622	0.479947	-113.554	0.668522	0.40047	0.962849	107.65	0.330754	2.42776	0.615624	-81.1642	0.0918643	10.7158	0.646982	0.668541	0.618132	-48.0036	0.716001	-1.93443	0.20335	-3.06576	0.852111	-83.5224	0.49457	73.9459	0.356822	-37.2593	0.681581	-83.7645	0.247779	-34.5772	0.9165	-18.7382
PC.aa.C42.5	9.92908	0.452106	12.5974	0.013041	1.88102	0.097884	424.812	0.0125031	2.46457	0.07311	19.1192	0.464221	23.8226	0.316899	87.3702	0.347588	-0.647703	0.490259	-39.0968	0.743134	-0.915034	0.812029	58.7003	0.236727	0.179772	0.93404	-23.4708	0.28113	2.17804	0.835708	-0.019186	0.97495	4.18008	0.943936	-1.18104	0.0767669	-1.1149	0.880279	-111.095	0.0374753	31.2749	0.38543	-5.00369	0.902411	-23.9674	0.462213	146.891	0.321043	-20.1574
PC.aa.C42.6	7.70156	0.65941	16.8483	0.0116623	2.52294	0.0899195	480.839	0.0384421	3.26511	0.0757505	11.9772	0.743144	39.126	0.245352	154.123	0.240366	-0.701823	0.587191	33.8378	0.834574	-5.7706	0.265818	116.725	0.0853807	4.41228	0.124116	-18.9254	0.514366	-13.1923	0.345835	-0.23647	0.778238	27.1316	0.736085	-1.66444	0.0725234	-23.876	0.0126407	-179.744	0.0133102	53.41	0.268051	-8.26804	0.879502	-28.5808	0.512894	15.7033	0.93712	-67.771
PC.aa.C43.4	0.466378	0.917804	4.13906	0.0169692	0.451958	0.2418	72.8327	0.228367	0.427181	0.370953	3.59881	0.702554	3.84464	0.656047	18.2621	0.588453	-0.284043	0.396724	13.0205	0.754966	-0.712661	0.596796	15.9797	0.362785	0.702401	0.345914	0.563232	0.940052	-1.52039	0.672859	0.12951	0.544454	-0.32421	0.987604	-0.404191	0.0904749	-0.292474	0.909945	-22.5947	0.234041	13.2578	0.284062	-0.388618	0.977919	-7.6185	0.501624	29.4483	0.564291	-6.57875
PC.aa.C43.6	16.2456	0.106464	13.7867	0.000289791	2.14237	0.0134731	311.047	0.019366	2.22761	0.0360963	-3.06543	0.87459	-1.33859	0.939711	-24.8883	0.71833	-1.05304	0.13139	-127.043	0.153551	-1.10135	0.711427	-10.6293	0.776396	0.207883	0.900809	-31.3946	0.0592391	-5.77937	0.478294	-0.0507191	0.913945	-15.2351	0.735399	-0.828062	0.113266	-2.50617	0.661225	-48.5268	0.253267	20.7194	0.459654	-5.87704	0.852433	-22.3093	0.371738	30.1996	0.792081	-14.1342
PC.aa.C44.12	8.62097	0.207815	9.02981	0.00041815	1.73368	0.00226529	217.638	0.0173009	2.01283	0.00472749	2.05844	0.887618	1.78029	0.894073	-15.4895	0.766831	-0.664692	0.197792	-96.1888	0.131107	-0.596532	0.77582	-27.3593	0.310862	-0.355759	0.754562	-12.7065	0.265485	-3.74269	0.498855	0.00560088	0.986611	-22.0947	0.488432	-0.912397	0.0113926	-3.3426	0.400852	-51.6596	0.0757691	-2.71293	0.887443	-0.715927	0.973491	-27.5355	0.105519	-0.0287698	0.999708	-19.8462
PC.ae.C30.0	9.66302	0.3132	16.8244	1.06491e-06	3.52537	4.86682e-06	264.107	0.0383648	4.29623	6.30599e-06	9.17657	0.640364	11.6932	0.516213	25.3463	0.716659	-1.14026	0.0855719	-13.9214	0.874532	-4.20831	0.131714	-19.2892	0.596849	-2.04934	0.185149	1.31215	0.934802	-17.23	0.0233687	-0.792846	0.0859509	3.47116	0.936252	-0.889861	0.0743746	-3.74122	0.491837	-32.1328	0.430839	3.421	0.898262	-63.1733	0.032499	-20.5578	0.382705	20.1561	0.854007	9.49971
PC.ae.C30.2	2.62347	0.635013	6.39024	0.00219337	0.83762	0.0749584	200.745	0.00573658	1.27627	0.0275311	19.4036	0.0959743	25.1473	0.0172367	91.4868	0.0259976	-0.071629	0.861296	58.2957	0.253692	-1.22512	0.459919	48.4872	0.0225078	1.26347	0.163192	-2.69235	0.769892	-4.01939	0.365758	-0.170002	0.52271	28.5675	0.258767	-0.626429	0.030842	-1.44959	0.647772	-31.6148	0.177536	19.3533	0.205382	-8.23497	0.633394	-15.2425	0.263921	34.9492	0.57938	-12.0122
PC.ae.C32.0	37.4168	0.251577	31.6569	0.012302	4.9416	0.0844299	962.575	0.0242823	6.93666	0.0437333	62.0709	0.28666	57.1168	0.279707	170.196	0.414199	0.500445	0.819897	-50.5675	0.859555	-0.173103	0.985488	-14.1488	0.903558	0.72961	0.890678	-7.31339	0.89385	-18.5765	0.484601	-1.25746	0.397477	38.4755	0.782893	-2.37516	0.138462	1.75326	0.923126	-137.17	0.315249	79.6569	0.382603	-57.0626	0.576414	-44.4992	0.565137	171.28	0.643655	5.65705
PC.ae.C32.1	46.5999	0.21986	39.1371	0.00762664	6.46024	0.0512187	902.131	0.0695207	7.08832	0.0767437	43.4228	0.552631	28.2937	0.670916	36.4302	0.888208	0.109083	0.96737	-210.363	0.534808	-4.5066	0.683776	-78.2696	0.573934	1.83514	0.769675	-34.4679	0.586623	-26.3223	0.390252	-1.05241	0.55335	-77.018	0.648073	-3.32963	0.0800626	-0.0594582	0.997774	-89.604	0.570759	119.547	0.254923	-140.182	0.238461	-110.8	0.22811	-21.2197	0.960665	40.9244
PC.ae.C32.2	12.9564	0.383956	20.2227	0.000300065	2.7427	0.0290697	471.96	0.0162035	3.28107	0.0343773	26.349	0.404807	39.6541	0.170125	139.561	0.215967	-0.871757	0.443594	41.209	0.765774	-3.12402	0.484046	47.3342	0.416753	1.10593	0.654494	-12.3546	0.616729	-11.7437	0.320761	-0.416785	0.561194	12.1013	0.861836	-1.38158	0.0823737	-6.04631	0.478952	-37.6447	0.549871	60.8399	0.133822	-29.8845	0.518506	-29.2834	0.437521	84.3323	0.617197	6.37439
PC.ae.C34.0	13.9051	0.472697	23.4238	0.00130886	2.86315	0.0844699	841.675	0.000565825	5.27766	0.00833086	63.0138	0.0667897	87.6059	0.0036438	328.168	0.00583426	-0.342966	0.80739	179.298	0.302846	-7.48551	0.192501	112.185	0.113049	3.33961	0.292176	-6.26513	0.846142	-25.7633	0.0948773	-0.84523	0.354701	114.066	0.172399	-2.06558	0.0263821	10.0824	0.359052	-100.322	0.216063	88.5549	0.0956785	-7.39362	0.90257	-11.519	0.8089	240.275	0.272834	10.4432
PC.ae.C34.1	117.475	0.140607	78.3381	0.0104827	11.6912	0.0871328	2049.6	0.058543	13.5516	0.112256	70.8369	0.674537	72.7561	0.639388	21.8325	0.971135	-5.60711	0.343097	-298.627	0.691959	-15.0064	0.536073	-280.132	0.374082	-2.95955	0.823534	-100.991	0.450028	-46.8533	0.468502	0.97215	0.800801	-105.305	0.776311	-6.76246	0.111718	-3.64348	0.937312	-404.008	0.244741	359.905	0.103811	12.7767	0.959477	-130.262	0.513127	62.271	0.945882	37.5474
PC.ae.C34.2	64.2315	0.213007	60.7173	0.00197281	11.5137	0.00843903	1391.64	0.0404529	12.7997	0.017062	-12.6529	0.901776	15.6321	0.867937	-77.8453	0.831806	-4.17829	0.257547	-489.371	0.294587	-19.8327	0.190577	-230.895	0.230423	-0.543246	0.949228	-66.3947	0.439123	-56.5624	0.167946	-2.24931	0.355415	-174.117	0.456735	-2.71605	0.313942	10.0164	0.731954	-183.617	0.396717	191.976	0.174285	-177.645	0.267456	-49.9203	0.698393	43.4748	0.940647	42.7458
PC.ae.C34.3	47.2864	0.235117	39.883	0.00964538	9.72666	0.0041898	500.209	0.341303	8.91428	0.0318648	-86.3988	0.222576	-68.2517	0.289253	-367.873	0.145491	-2.75828	0.307453	-633.682	0.0630374	-19.4214	0.0882528	-227.713	0.104087	0.687213	0.916132	-30.1278	0.64841	-41.2765	0.192877	-2.51047	0.167311	-298.03	0.0815112	-0.770607	0.702554	12.1362	0.579145	-95.2504	0.563365	107.977	0.321956	-168.955	0.16951	-3.96024	0.967498	158.113	0.721735	34.7893
PC.ae.C34.4	3.87734	0.346861	4.2089	0.00800389	0.673954	0.0598655	132.036	0.01241	0.935332	0.0279247	9.14314	0.248904	11.7794	0.107747	32.6814	0.232857	0.0251057	0.928494	33.4275	0.348202	-1.03744	0.378589	18.0443	0.222292	0.79858	0.235383	5.1993	0.446275	-4.48034	0.171373	-0.215122	0.257259	15.7272	0.37674	-0.334821	0.0991029	-2.47957	0.272363	-13.4691	0.42744	21.5644	0.0535581	-14.8369	0.241225	-5.62325	0.57154	7.06981	0.877971	2.07685
PC.ae.C36.0	27.9012	0.105787	20.3113	0.00195964	3.36663	0.0208951	426.567	0.0685854	4.35007	0.0166757	22.4013	0.550795	19.7322	0.567125	46.4635	0.729857	-0.561109	0.67329	-28.9586	0.859346	-5.79116	0.274597	-23.6654	0.732401	1.65444	0.565964	7.91632	0.784424	-20.8477	0.133926	-0.905035	0.287382	-27.9848	0.731396	-1.66304	0.0739274	0.855049	0.932761	-60.2929	0.418198	102.119	0.0322474	-38.9482	0.474259	-2.82112	0.948444	106.178	0.593989	53.5875
PC.ae.C36.1	215.465	0.512435	100.053	0.437337	17.7106	0.527513	6946.76	0.11616	59.1822	0.0862404	78.6856	0.91237	594.84	0.365374	2223.09	0.386353	2.93072	0.909493	1664.14	0.589007	-145.015	0.144973	740.613	0.571858	37.9425	0.487015	200.911	0.712374	-396.409	0.128168	-17.3034	0.280834	927.756	0.55012	-5.17224	0.7735	-76.1618	0.690061	-1463.95	0.293884	1829.77	0.041224	-260.663	0.799819	1417.07	0.0847341	3395.78	0.363817	741.287
PC.ae.C36.2	220.25	0.211557	171.702	0.0110024	30.2624	0.041382	5315.02	0.0248603	42.1681	0.0225054	81.9971	0.833696	467.28	0.191764	1668.34	0.232474	-5.28198	0.703175	1153.8	0.488961	-97.0141	0.0726044	897.321	0.205575	19.8905	0.497989	326.253	0.264421	-286.71	0.0411534	-12.2634	0.158627	823.042	0.326177	-9.1633	0.342324	-107.124	0.299709	-868.845	0.250133	777.859	0.112146	-223.405	0.687609	345.696	0.437325	1277.98	0.528572	64.49
PC.ae.C36.3	40.3111	0.294267	38.3702	0.00923048	5.78669	0.0766818	925.215	0.0707375	6.52089	0.106928	12.5011	0.876418	33.5407	0.649352	26.5051	0.926788	-3.11794	0.279864	-241.41	0.498009	-17.3023	0.130583	-96.8922	0.517281	4.92472	0.439832	-34.2147	0.592566	-42.0022	0.168081	-0.379391	0.837008	-37.636	0.833242	-2.42581	0.237987	8.80478	0.690118	-112.263	0.490265	144.054	0.171384	-97.0401	0.416991	-61.6172	0.52605	-70.703	0.871364	10.1664
PC.ae.C36.4	95.6041	0.304634	85.2898	0.0175497	14.5969	0.0643238	1837.29	0.140314	13.406	0.171848	31.9258	0.870579	20.6797	0.908569	-253.238	0.720721	-2.50845	0.726977	-960.74	0.265103	-19.1101	0.495159	-497.87	0.171391	9.11083	0.556581	-110.659	0.473955	-74.2041	0.314827	-4.03984	0.363956	-554.306	0.20175	-4.66991	0.352222	43.859	0.411039	-263.99	0.502145	85.2338	0.739183	-375.96	0.191952	-244.281	0.301652	-592.457	0.574355	-33.8347
PC.ae.C36.5	114.003	0.214959	74.569	0.0367676	13.2694	0.0899228	1199.59	0.33304	10.2929	0.290344	-48.5161	0.803513	-32.7859	0.854381	-348.65	0.618579	-4.91729	0.489366	-982.886	0.248599	-28.8419	0.297158	-441.943	0.219489	5.75345	0.707505	-161.82	0.288799	-70.7074	0.333122	-2.6533	0.547603	-628.694	0.141987	-3.7142	0.455266	83.285	0.111061	-48.3734	0.901237	100.93	0.690215	-347.756	0.222791	-272.179	0.243698	-363.725	0.727607	58.5091
PC.ae.C36.6	17.7961	0.0279292	7.92262	0.0122705	1.19888	0.0859228	296.966	0.00576207	1.68907	0.0493671	30.7897	0.0626135	27.8542	0.070126	88.0095	0.147479	-0.2006	0.75092	17.5031	0.818711	-1.92461	0.435933	16.8847	0.598954	1.92331	0.157016	-9.35441	0.493137	-4.1292	0.527759	-0.353134	0.369531	-9.80757	0.798913	-0.790453	0.0713023	4.58455	0.32989	-12.7708	0.713432	44.1283	0.0473979	-32.3421	0.204013	-39.0102	0.0591621	52.1665	0.575368	-7.91152
PC.ae.C38.0	181.383	0.0068977	78.3034	0.00284497	14.8146	0.00997116	2557.73	0.00477201	17.9282	0.0121661	68.1587	0.647262	112.215	0.411544	303.601	0.570255	-5.71774	0.288697	-485.864	0.451052	-22.2974	0.285575	0.451525	0.998686	-1.02714	0.928893	-195.659	0.084884	-48.8676	0.373072	-4.61345	0.167465	-169.62	0.602943	-4.43596	0.237059	59.291	0.134271	-292.621	0.316552	157.5	0.407006	-255.741	0.23231	-218.919	0.211776	723.468	0.35537	-23.49
PC.ae.C38.2	83.2492	0.680989	81.8369	0.300074	5.57251	0.74713	3738.68	0.171129	21.1194	0.325312	437.248	0.320212	621.439	0.122906	2448.62	0.1192	4.54658	0.772599	2098.48	0.266557	-50.5205	0.412573	1043.02	0.193563	42.8747	0.198875	415.438	0.212997	-178.973	0.268699	-6.08235	0.539088	936.564	0.324304	-6.32596	0.565699	-178.758	0.125101	-406.33	0.638184	980.907	0.0774179	-410.006	0.516597	397.232	0.43336	-109.327	0.962309	288.073
PC.ae.C38.3	135.255	0.564398	151.403	0.0996935	15.6187	0.450438	5305.89	0.0848729	24.0686	0.334107	380.045	0.363369	337.788	0.373002	1118.38	0.454132	-2.22911	0.887306	-367.908	0.857808	-17.6314	0.795642	69.1107	0.93408	27.2819	0.472236	-332.456	0.395208	-89.1353	0.639664	-1.48466	0.88928	-12.4849	0.990035	-10.8527	0.348303	-71.4332	0.582226	-161.404	0.869355	933.83	0.150363	-13.9035	0.984843	-154.924	0.780249	-111.063	0.966591	409.558
PC.ae.C38.4	87.1985	0.439661	109.925	0.0111665	15.7649	0.106216	2695.96	0.0645258	19.6637	0.0936412	176.583	0.378076	189.443	0.302956	513.261	0.485664	-0.503476	0.949179	-361.187	0.720615	-14.4155	0.661537	-109.534	0.792449	20.9951	0.252096	-222.124	0.231946	-89.4134	0.320468	-1.20497	0.815723	-177.321	0.724021	-11.2943	0.0390759	-3.92396	0.950339	-665.139	0.149087	263.331	0.395645	-39.3328	0.91041	-327.466	0.220517	-484.017	0.7029	-146.826
PC.ae.C38.5	165.064	0.153648	93.7651	0.0373445	13.3051	0.1783	1410.26	0.368888	5.9195	0.63109	-177.865	0.477582	-135.792	0.554255	-924.237	0.302662	-11.5897	0.201199	-1318.29	0.221997	-29.8703	0.395215	-864.082	0.0569699	4.4782	0.817334	-209.641	0.275915	-66.9782	0.468378	2.36281	0.674839	-910.961	0.0933362	-5.57092	0.378489	84.032	0.207755	-278.034	0.572222	154.686	0.628687	-251.113	0.487883	-398.226	0.177512	-754.271	0.567333	-86.4484
PC.ae.C38.6	133.119	0.020713	59.8384	0.00776383	10.6778	0.0303622	1575.13	0.0433892	10.4581	0.0890247	-17.7728	0.887286	25.9622	0.821208	-65.1518	0.884856	-4.90315	0.28206	-516.669	0.343066	-30.6504	0.0803097	-197.2	0.39265	5.3766	0.581977	-133.091	0.169279	-62.1387	0.179479	-0.750552	0.791072	-295.147	0.283125	-4.89843	0.121059	49.8501	0.136536	-202.544	0.413518	118.375	0.462114	-193.717	0.286964	-270.414	0.0677142	-73.0679	0.912578	-62.4927
PC.ae.C40.0	224.643	0.0277707	130.19	0.000895661	20.8958	0.0163551	3387.62	0.0131555	23.8678	0.0269139	40.1993	0.854897	179.815	0.372647	593.539	0.451592	-9.31252	0.239483	74.347	0.938582	-67.3741	0.0276633	169.569	0.67716	10.6615	0.536378	-66.6965	0.698547	-162.595	0.0453546	-2.25675	0.651649	104.648	0.829417	-9.42563	0.0896579	59.0716	0.320837	-543.354	0.213105	242.638	0.393805	-454.402	0.156162	-439.293	0.0929866	105.029	0.928865	-102.697
PC.ae.C40.1	54.5854	0.338272	56.1908	0.00990424	9.25672	0.054385	495.874	0.524047	8.55466	0.157497	-22.6289	0.85507	-33.1646	0.770712	-136.87	0.757976	-3.1248	0.476927	-338.33	0.528273	-13.9898	0.423781	-58.9118	0.79623	12.8115	0.17288	0.254028	0.997866	-46.0518	0.315589	-0.855508	0.760423	-202.277	0.450239	-4.72257	0.125044	-52.0534	0.114426	-165.336	0.498982	200.107	0.206171	-102.064	0.568453	-67.0706	0.639768	-346.785	0.596187	31.1164
PC.ae.C40.2	83.9256	0.531499	77.3129	0.140862	3.48546	0.7676	3039.09	0.0806287	11.9908	0.394519	469.432	0.0523219	397.154	0.0632248	1539.56	0.0676685	6.23614	0.490559	1014.51	0.380777	5.28762	0.890684	620.153	0.188661	33.7197	0.118325	-70.8463	0.749887	-41.4655	0.699287	-4.45746	0.462997	555.887	0.334406	-6.65205	0.315391	-64.6313	0.379253	41.8764	0.939734	638.258	0.0804951	-374.144	0.365203	-125.679	0.695893	-40.724	0.978299	362.442
PC.ae.C40.3	156.254	0.425667	101.679	0.187349	4.78034	0.782212	3735.49	0.144395	10.2352	0.620745	536.847	0.121648	379.732	0.229546	1200.4	0.335948	0.106633	0.993594	-320.535	0.850714	40.1265	0.475333	258.729	0.710265	43.8922	0.166117	-477.339	0.139758	73.5935	0.639923	-5.3861	0.540941	-21.5406	0.979698	-5.60301	0.565076	36.7678	0.733411	354.108	0.662249	813.521	0.129001	-96.8781	0.87315	-189.926	0.687096	486.538	0.824513	271.057
PC.ae.C40.4	47.0516	0.574215	50.5787	0.123362	4.96258	0.50216	2067.65	0.0598581	8.77786	0.324097	175.462	0.23806	164.395	0.222809	497.103	0.350285	0.640692	0.909203	-195.759	0.788631	10.1279	0.676869	144.872	0.627012	19.4559	0.148014	-159.071	0.253548	16.8645	0.804247	-1.44921	0.703431	-45.4367	0.898699	-5.02094	0.221693	-5.34228	0.908397	-138.996	0.691504	322.218	0.164923	-49.1121	0.850934	-156.918	0.426759	43.7395	0.963162	-35.8648
PC.ae.C40.5	300.264	0.0177573	144.41	0.00318133	24.2447	0.0254254	4520	0.00817937	27.0379	0.0466659	38.7705	0.888956	178.066	0.483457	331.118	0.739339	-11.3079	0.25605	-1275.6	0.290518	-50.782	0.194917	-97.2819	0.849637	-1.8393	0.931828	-426.302	0.0445661	-82.4485	0.425862	-6.84503	0.275838	-456.363	0.451814	-6.29304	0.368022	139.441	0.0592206	-578.382	0.293501	284.711	0.426965	-394.91	0.327156	-342.787	0.291051	1398.82	0.342115	-78.678
PC.ae.C40.6	101.302	0.0314518	55.1309	0.00234785	10.7294	0.00719369	1634.48	0.00995796	13.0812	0.00892773	1.78131	0.986216	50.7186	0.591154	59.113	0.872922	-4.22865	0.250677	-551.363	0.217465	-23.267	0.106945	-169.673	0.38817	0.1107	0.98905	-126.149	0.110091	-56.9611	0.134561	-1.7106	0.463625	-147.678	0.511218	-4.26084	0.0966979	24.0898	0.387699	-334.894	0.0983981	130.327	0.324983	-123.724	0.407173	-169.606	0.157697	335.06	0.539292	-70.0429
PC.ae.C42.0	23.165	0.580013	41.0839	0.0100476	5.26183	0.137657	710.524	0.209821	6.83419	0.122125	63.6414	0.484274	66.2206	0.427231	293.316	0.367232	-0.249159	0.938879	289.778	0.459818	-11.298	0.375821	197.236	0.234672	14.0462	0.0400712	26.6196	0.701656	-53.5668	0.108125	-1.77904	0.38491	154.106	0.434047	-2.82709	0.213265	-63.0074	0.00764237	-180.69	0.310457	123.418	0.286161	-127.595	0.328562	-10.4655	0.92121	-402.148	0.399457	1.3148
PC.ae.C42.1	6.4085	0.930222	54.9899	0.0514512	8.25539	0.181695	136.237	0.891025	7.19048	0.352834	-64.6263	0.686574	-71.5494	0.627123	-287.978	0.616568	-3.88582	0.499161	-243.973	0.722513	3.89071	0.862267	45.409	0.876814	13.6313	0.259799	-16.9921	0.88844	-9.30831	0.87353	-0.559827	0.876264	-292.074	0.398897	-4.56007	0.253239	-108.284	0.00909661	-172.878	0.578232	145.453	0.471707	19.0342	0.933692	77.6637	0.675499	-606.291	0.466622	16.4004
PC.ae.C42.2	6.68168	0.80498	21.6124	0.0376228	3.39826	0.138411	388.073	0.289962	4.35816	0.127477	33.8948	0.561919	29.8249	0.577688	137.119	0.511745	-0.225835	0.913072	97.4907	0.700597	-1.17894	0.8867	60.6254	0.572551	4.57823	0.304688	8.52482	0.849632	-13.743	0.527661	-0.714898	0.588408	-4.25889	0.973134	-2.07276	0.15422	-31.6157	0.0404523	-39.544	0.732771	51.4135	0.494274	-59.5464	0.481336	-15.2145	0.822205	-188.104	0.543064	11.2447
PC.ae.C42.3	10.825	0.781636	32.8606	0.0282389	4.87715	0.141373	624.63	0.236542	5.949	0.150077	-4.26167	0.959151	22.1262	0.772389	100.791	0.735738	-2.42626	0.409366	-137.404	0.706571	-6.94408	0.558113	40.1117	0.794973	3.58317	0.579078	-83.1312	0.197489	-20.3649	0.516526	0.0216882	0.990884	-101.537	0.575944	-2.68995	0.198611	-24.5996	0.273877	-195.16	0.240349	134.224	0.214124	-84.5613	0.487915	-61.6703	0.527093	-40.7975	0.927184	-18.1719
PC.ae.C42.4	15.8266	0.386504	10.1981	0.155215	1.44395	0.36934	333.572	0.166538	1.21305	0.533496	29.8807	0.360134	13.1765	0.658653	18.9672	0.871625	-0.624165	0.612146	-150.309	0.34672	1.4869	0.780321	-14.7925	0.820025	1.88537	0.523688	-45.7957	0.131472	1.54553	0.916925	0.163707	0.843798	-50.0505	0.523364	-0.96509	0.282476	3.57562	0.723087	-5.95863	0.937779	50.736	0.316689	-34.7084	0.540781	-52.4261	0.221593	24.2467	0.906177	-10.0614
PC.ae.C42.5	108.716	0.0279256	53.5485	0.00533186	8.33152	0.0493476	1735.27	0.00884865	9.45651	0.0729518	72.4878	0.502199	90.79	0.360216	217.01	0.576906	-4.81457	0.221275	-239.504	0.610533	-8.96625	0.556703	1.52452	0.993906	0.705006	0.933088	-124.378	0.133961	-16.3517	0.683128	-1.44074	0.555487	-151.546	0.523623	-3.57496	0.19066	58.1693	0.0419553	-157.333	0.460224	62.8931	0.649876	-174.76	0.26312	-229.034	0.0717547	458.321	0.42204	-58.7042
PC.ae.C42.6	34.0164	0.134474	27.0101	0.00177137	4.57763	0.0172939	896.607	0.00263597	6.52515	0.00574767	45.3457	0.345626	54.9325	0.213774	169.876	0.325053	-1.71219	0.317086	-74.1565	0.727336	-3.05676	0.657464	85.9987	0.336739	1.54835	0.68318	-70.4969	0.0610901	-8.43576	0.645109	-0.868422	0.431322	-7.0691	0.946939	-2.40761	0.0463268	4.35747	0.740917	-179.962	0.0607191	68.3198	0.278484	-49.4365	0.487849	-68.9466	0.228863	251.407	0.332451	-37.757
SM.a.C30.1	13.4018	0.214737	20.4925	8.92911e-08	4.8382	4.67519e-09	337.029	0.0182218	5.89855	6.71652e-09	11.1023	0.61917	3.43341	0.86519	12.5579	0.873829	-2.06246	0.00357166	-113.773	0.247553	-4.82973	0.121839	-42.4721	0.293316	-1.17195	0.510989	-0.40086	0.982257	-11.3464	0.187138	-1.03386	0.0454474	-38.9897	0.427358	-1.34283	0.0185129	-11.0028	0.0670096	-66.6742	0.142119	-6.70492	0.822386	-65.9347	0.047053	-35.269	0.19269	-19.9426	0.870827	-17.8322
SM.a.C32.1	150.005	0.243588	213.681	5.15942e-06	49.934	1.12884e-06	4797.11	0.00411645	63.8187	2.83884e-07	205.701	0.430094	167.878	0.478878	491.883	0.594086	-12.9905	0.144208	-855.042	0.464964	-51.222	0.163862	-373.159	0.437059	8.48449	0.689821	25.9478	0.903728	-98.3453	0.338582	-8.75073	0.153211	-85.6805	0.882764	-20.9032	0.00152964	-74.813	0.295856	-1221.32	0.0209309	212.136	0.550041	-519.295	0.192424	-525.038	0.0976481	128.734	0.929568	-341.792
SM.a.C32.2	13.4838	0.152006	17.5508	1.86815e-07	3.5793	2.23498e-06	229.58	0.0673514	3.86298	4.41561e-05	-4.39698	0.811282	-4.80013	0.77554	-18.799	0.775941	-1.52849	0.0140818	-82.9464	0.328978	-5.95053	0.0243954	-37.7982	0.27284	-0.142276	0.927254	-2.07962	0.894881	-14.3033	0.05487	-0.57038	0.204407	-39.0278	0.35358	-0.950859	0.0565009	-9.6159	0.0598759	-26.538	0.504686	8.6377	0.740196	-67.5957	0.0190986	-28.0071	0.234989	-82.3098	0.43872	-2.67112
SM.a.C33.1	79.8077	0.188249	55.6027	0.0171942	5.56076	0.288107	3406.29	6.19775e-06	17.105	0.00683547	390.988	0.000333389	453.002	5.23382e-07	1703.51	2.1069e-06	5.56077	0.203149	1118.01	0.0388648	2.49108	0.891863	669.886	0.00195076	21.2005	0.0313721	-19.4332	0.848291	-10.6502	0.828354	-2.47288	0.393476	655.385	0.0127466	-10.6407	0.000318662	32.3411	0.353344	-596.471	0.0185637	293.215	0.0800521	-12.4778	0.947752	-305.661	0.0364561	693.337	0.316367	-238.848
SM.a.C33.2	0.0404749	0.986761	2.32202	0.0129033	0.186459	0.375124	81.1592	0.00912731	0.513404	0.0423105	12.1865	0.00866355	13.4917	0.000381877	54.3436	0.000210665	0.067955	0.698601	51.4909	0.0131974	-0.312761	0.662605	25.274	0.00231459	0.441744	0.268231	2.25618	0.576127	-1.95338	0.312421	-0.028204	0.804146	26.2501	0.0119662	-0.300501	0.0130391	1.01536	0.461648	-3.22728	0.752221	5.918	0.375222	-0.251737	0.973392	-7.96912	0.179545	16.9191	0.537523	0.675269
SM.a.C34.0	74.1379	0.072054	35.0834	0.0301275	8.45591	0.0183054	354.483	0.517804	6.91768	0.113568	-54.6559	0.460992	-78.3348	0.242807	-360.074	0.172065	-1.69691	0.547961	-598.804	0.0927988	-10.3893	0.380923	-274.623	0.05905	-2.83196	0.676368	-12.013	0.861723	-19.0856	0.565315	-1.54254	0.413672	-261.666	0.14363	-1.70349	0.422215	-4.64134	0.839121	8.33939	0.961179	128.707	0.257471	-104.631	0.414145	-21.7974	0.828839	-70.6	0.878957	86.5301
SM.a.C34.1	1948.46	0.0938277	1548.82	0.000478314	259.904	0.00999175	33388.6	0.0299427	255.6	0.0380231	-226.885	0.913395	1578.71	0.447005	1925.09	0.803498	-86.148	0.279161	-4724.2	0.640931	-432.806	0.193487	-991.131	0.811176	11.337	0.953086	-1494.42	0.439888	-803.6	0.389262	-18.4146	0.729417	-1791.62	0.722257	-89.8158	0.13327	-52.9838	0.934357	-5185.87	0.280484	3487.28	0.276779	-2536.86	0.482804	-2474.06	0.383837	-1517.36	0.907482	-1381.01
SM.a.C34.2	133.629	0.334716	167.141	0.00151672	26.3615	0.0252726	2687.06	0.14736	21.9881	0.132832	-61.7854	0.825378	147.022	0.577402	326.207	0.750552	-7.93481	0.436125	-853.503	0.500806	-55.0558	0.171705	20.8921	0.968801	10.0292	0.66442	-85.8744	0.708214	-89.0935	0.417748	-4.08124	0.535241	-414.447	0.511106	-8.40419	0.255924	-23.9194	0.761184	-470.208	0.419043	109.606	0.773346	-480.23	0.261376	-284.115	0.414854	-1709.84	0.270986	-212.339
SM.a.C35.0	19.4614	0.0571305	9.59869	0.016864	1.47617	0.102271	191.992	0.158041	1.75945	0.105253	1.72682	0.925225	21.1321	0.256304	21.9921	0.742258	-0.668704	0.342802	-29.3623	0.742256	-1.04994	0.721572	-0.856696	0.981313	-1.50288	0.375863	-20.5967	0.225197	-0.375978	0.96355	-0.400283	0.389632	-7.52489	0.866214	-0.118411	0.818327	4.59845	0.415334	4.04094	0.9241	21.1969	0.452957	-18.2816	0.564518	5.45351	0.827362	63.8048	0.577865	21.9427
SM.a.C35.1	50.485	0.169719	41.7349	0.00284139	4.83738	0.126986	1651.53	0.000404243	8.8843	0.0209618	175.598	0.00796696	212.134	0.000182805	767.121	0.000663841	0.449408	0.867238	636.803	0.0488259	-3.50612	0.749836	333.781	0.011449	10.1703	0.0909194	-47.7436	0.436778	-10.0382	0.734873	-0.996844	0.567009	297.526	0.0647905	-5.44491	0.00220051	8.75668	0.677038	-250.226	0.1044	145.567	0.151047	14.2744	0.901252	-129.379	0.15029	308.528	0.460722	-98.9411
SM.a.C36.0	66.7935	0.0838874	30.2641	0.0466057	6.09269	0.0733422	389.418	0.449916	4.28845	0.29822	7.50465	0.914325	-12.3758	0.844978	-93.085	0.708717	-1.20776	0.646782	-316.42	0.349701	-4.2856	0.703253	-97.181	0.483261	-0.582899	0.926827	-18.5253	0.77565	-13.194	0.674928	-0.970907	0.581458	-101.702	0.544504	-1.5567	0.419798	14.1543	0.510795	29.0795	0.857677	95.8374	0.374205	-26.0202	0.829976	-60.2728	0.51718	174.229	0.690923	40.7361
SM.a.C36.1	382.436	0.185398	372.276	0.000707093	58.1178	0.0204998	7567.81	0.0434812	54.7617	0.0699844	190.905	0.711234	347.262	0.457047	908.402	0.62185	-26.4745	0.176991	210.098	0.933247	-53.1781	0.521164	309.892	0.762627	21.743	0.647848	-460.831	0.335303	-5.74658	0.980229	2.69745	0.835857	96.1486	0.938464	-25.1907	0.0769312	-74.8938	0.637798	-1456.64	0.220294	839.257	0.290729	202.154	0.821079	-639.355	0.357217	263.208	0.935118	-634.385
SM.a.C36.2	166.864	0.184718	151.041	0.00173081	21.64	0.0489039	2030.25	0.218166	9.8647	0.457947	-135.33	0.54644	8.16259	0.96806	-125.988	0.875328	-13.2685	0.119794	-478.892	0.66075	-58.0439	0.104006	-28.8446	0.948542	12.8731	0.534537	-173.822	0.40408	-70.4619	0.483804	1.6588	0.76952	-407.64	0.451926	-4.59417	0.463906	-64.2737	0.351991	-378.548	0.465611	397.467	0.249463	-52.5202	0.892594	-174.799	0.564773	-1419.3	0.310616	-233.088
SM.a.C36.3	10.5759	0.321089	11.1673	0.00612719	1.92923	0.0325356	288.553	0.041359	2.02653	0.0692706	-8.19984	0.704745	15.9383	0.43776	44.2279	0.579941	-1.29138	0.0885933	-22.1668	0.821329	-7.68174	0.0112913	40.5209	0.328954	1.00266	0.570316	8.20132	0.642911	-11.2118	0.183958	-0.465489	0.359928	-1.74902	0.971639	-0.265658	0.642692	-1.72783	0.776439	0.338454	0.994002	36.8346	0.206035	-12.6188	0.703351	14.6006	0.5864	77.1043	0.522134	-5.6044
SM.a.C36.4	-0.578421	0.697925	0.0898227	0.878051	-0.0179802	0.888955	1.2304	0.950531	-0.0415469	0.791057	-4.20727	0.111121	-1.55458	0.551483	-7.28638	0.474691	-0.0460981	0.666055	-6.43821	0.631115	-0.580081	0.173369	1.71204	0.761087	-0.0632888	0.796086	-0.04486	0.985482	-0.275734	0.81554	0.0177756	0.796653	-8.76091	0.180152	0.0489799	0.525278	-0.320786	0.700937	4.79716	0.438527	2.37966	0.558386	1.34798	0.769455	4.19883	0.251259	1.6092	0.923283	3.2545
SM.a.C37.1	23.7465	0.306478	23.7482	0.00736442	2.22619	0.267963	1069.77	0.000253094	4.5881	0.0609108	104.291	0.0132196	111.236	0.00206912	409.236	0.00418066	0.289277	0.862245	309.404	0.131814	-0.415125	0.952314	173.276	0.0395578	5.62133	0.136834	-14.1291	0.715938	1.33001	0.943599	-0.159428	0.884579	182.077	0.0677699	-3.29407	0.00281666	5.49696	0.678332	-91.3529	0.352333	91.3015	0.155414	25.4382	0.726119	-85.261	0.124573	229.518	0.385199	-64.3446
SM.a.C38.1	284.968	0.256325	304.366	0.00130751	61.2946	0.00336127	4888.82	0.150632	69.5016	0.00793163	4.02005	0.994014	-130.094	0.790972	-969.746	0.612389	-18.5129	0.326878	-3631.9	0.119774	-13.4509	0.860967	-1617.67	0.0990575	-24.5015	0.556475	-177.752	0.671791	-5.04185	0.980203	-0.945926	0.938453	-1328.19	0.254096	-31.5333	0.0176196	-76.312	0.601079	-1340.06	0.211766	-23.2621	0.973582	-327.876	0.677678	-715.164	0.253272	-357.733	0.90129	-196.876
SM.a.C38.2	163.153	0.110497	113.066	0.00390193	22.2968	0.00955419	2389.06	0.0850204	24.8633	0.0204769	-252.619	0.242209	-66.3549	0.740767	-472.448	0.544469	-9.45435	0.222956	-1004.58	0.295739	-59.9224	0.0491109	-466.123	0.247865	-12.9559	0.448033	-148.072	0.385517	-143.023	0.0773715	-4.85875	0.327001	-270.281	0.574101	-3.10196	0.579582	13.8124	0.815861	-768.189	0.0806006	125.49	0.657896	-219.066	0.494242	106.204	0.68429	-51.9882	0.964502	-15.824
SM.a.C38.3	2.12182	0.602693	2.37615	0.132211	0.409369	0.237331	98.1661	0.0733459	0.964898	0.0234208	2.64738	0.763905	9.75412	0.229237	37.7767	0.232691	-0.145869	0.63903	25.8629	0.498376	-2.0324	0.099068	9.52603	0.557351	0.256487	0.704062	2.69596	0.69041	-4.57242	0.160367	-0.196646	0.324017	19.8197	0.297824	-0.117558	0.594447	-1.37246	0.562382	-23.2389	0.180338	12.5447	0.267674	-0.121511	0.992411	14.1457	0.1627	32.5797	0.484352	1.93211
SM.a.C38.4	0.449149	0.688188	0.53689	0.219532	0.050434	0.597786	18.9628	0.206107	0.0849301	0.471917	0.561412	0.813137	0.960582	0.660029	4.00682	0.63869	-0.00934309	0.91361	-5.25376	0.612282	-0.0875131	0.794752	1.59063	0.71714	0.0352964	0.849225	-1.00244	0.58782	-0.47741	0.590705	-0.0539723	0.315312	-3.89181	0.455017	0.0080856	0.893906	0.505396	0.431049	1.7627	0.708788	1.82662	0.551153	-2.87231	0.407665	2.08852	0.461741	13.3486	0.289528	2.35442
SM.a.C39.1	86.1759	0.161033	59.862	0.0115026	8.93308	0.0908624	2789.4	0.000429331	18.9239	0.00300779	221.83	0.0822251	264.227	0.0231144	981.256	0.0304305	0.264898	0.953516	345.82	0.543938	-11.5197	0.534198	179.559	0.452542	9.80105	0.335147	-7.70306	0.940458	-24.0606	0.629384	-0.257073	0.930733	306.505	0.273938	-9.76386	0.00166041	-22.267	0.528942	-515.693	0.0460474	211.154	0.217146	-20.736	0.914584	-202.07	0.182673	125.5	0.858837	-105.67
SM.a.C39.2	5.08119	0.773886	10.4673	0.123087	1.59803	0.279023	402.246	0.0866971	2.38688	0.194433	2.6013	0.944286	46.6719	0.172274	154.939	0.246292	0.223521	0.865294	120.373	0.455403	-7.8804	0.128702	90.9371	0.183699	4.67893	0.09756	22.6047	0.429641	-17.4542	0.206639	-0.652509	0.438111	92.9186	0.24674	-0.955131	0.305177	-11.4376	0.25063	-38.7727	0.600775	71.3332	0.134122	-20.6869	0.702452	2.75395	0.949129	-23.6507	0.905224	-5.14945
SM.a.C40.1	65.8112	0.76789	121.527	0.164024	20.9471	0.281806	4134.79	0.151693	21.9948	0.343418	203.465	0.607518	175.47	0.625692	281.526	0.84267	-2.06442	0.891394	782.393	0.683891	-25.0074	0.692846	129.014	0.86988	78.9384	0.0276902	133.722	0.715833	-15.0608	0.932166	6.46737	0.514042	198.758	0.836874	-25.5004	0.0186379	-60.422	0.619718	-1230.14	0.174292	1164.97	0.0517346	41.3071	0.951832	-848.573	0.111892	-603.75	0.806753	-466.764
SM.a.C40.2	477.335	0.0745695	355.318	0.00045836	63.3703	0.0048519	7518.06	0.0356055	65.1328	0.0200178	-330.631	0.557668	-36.7006	0.943721	-766.493	0.705158	-34.966	0.0794598	-3083.57	0.215499	-153.689	0.053408	-1307.62	0.209115	21.8299	0.626805	-220.262	0.62359	-296.84	0.164429	-5.49357	0.672014	-700.008	0.577505	-21.1406	0.144657	31.6155	0.838623	-1541.35	0.174304	1139.1	0.122031	-527.185	0.530231	-525.75	0.443145	-138.16	0.964028	-135.931
SM.a.C40.3	92.7775	0.108872	75.5268	0.000565602	11.345	0.0213779	1907.46	0.0125681	13.8534	0.0222113	24.3202	0.836744	65.4231	0.547052	147.66	0.727602	-4.43759	0.301871	-238.959	0.655963	-26.5231	0.121574	-109.43	0.62548	4.59389	0.63365	-48.5481	0.615134	-59.4131	0.196488	-2.49417	0.363122	-69.0119	0.796576	-3.40897	0.267549	14.6384	0.657521	-247.366	0.317999	168.091	0.289995	-73.0649	0.685933	-30.4707	0.835403	229.152	0.726684	51.3822
SM.a.C40.4	19.2032	0.192291	11.3711	0.0473504	2.00297	0.110729	88.1918	0.658178	1.03463	0.508307	-36.0117	0.251018	-33.303	0.245772	-148.666	0.185095	-1.15162	0.311281	-210.691	0.121079	-4.50008	0.31	-122.74	0.0313596	-0.902169	0.71355	-18.1003	0.460008	-12.8491	0.272015	-0.287765	0.684854	-120.794	0.0771782	0.00917198	0.990863	6.61251	0.43481	5.57612	0.928892	-1.51762	0.970198	-45.0674	0.325335	-5.65119	0.88064	-106.477	0.524181	28.9026
SM.a.C40.5	13.3664	0.011776	6.02104	0.00202324	0.929031	0.0319913	169.04	0.0120223	1.10605	0.038849	10.4539	0.325935	10.732	0.27377	22.7697	0.554572	-0.331755	0.397219	-33.2079	0.482543	-2.04332	0.185028	-2.89317	0.88519	1.00817	0.231031	-9.33194	0.267831	-5.70748	0.164437	-0.229729	0.347491	-2.88383	0.9036	-0.397362	0.146693	2.50312	0.39112	-8.11667	0.706522	23.5674	0.0886538	-15.5583	0.328055	-15.7233	0.225175	17.2121	0.76622	2.18349
SM.a.C41.1	88.4358	0.360027	82.4273	0.0274288	10.6839	0.204812	3873.89	0.00143732	21.5747	0.0305367	290.406	0.0943744	359.918	0.0276763	1230.88	0.0529074	2.82996	0.672005	828.09	0.321733	-18.2384	0.513673	431.463	0.217091	19.7421	0.210017	-35.6708	0.823925	-64.8478	0.400319	0.0736498	0.986616	598.453	0.146144	-12.9958	0.00503067	26.7647	0.617531	-464.822	0.240575	369.509	0.161206	-107.584	0.719071	-436.947	0.054938	244.845	0.821067	-141.061
SM.a.C41.2	91.2579	0.153786	71.8381	0.00347022	8.39745	0.13083	3381.07	1.6216e-05	16.8599	0.0114938	272.359	0.033011	401.927	0.000597505	1405.34	0.0019891	0.00603116	0.998968	1160.62	0.0407495	-11.3216	0.550981	520.231	0.0309037	15.9587	0.132469	11.9124	0.911241	-30.5396	0.553373	-0.248567	0.934606	496.73	0.0815896	-9.73764	0.00147766	-11.2316	0.757684	-591.831	0.0230447	192.589	0.277653	-43.4396	0.827969	-272.259	0.0776726	31.3027	0.965721	-239.057
SM.a.C42.1	308.393	0.178728	203.138	0.0217853	38.4806	0.051128	2368.78	0.445992	34.5261	0.158717	-214.311	0.634268	-187.54	0.646339	-1354.19	0.389012	-10.0787	0.535214	-2791.95	0.174914	-75.9458	0.265558	-916.551	0.278307	15.3314	0.686094	-230.601	0.548757	-200.794	0.278833	-3.51733	0.746722	-1042.54	0.307053	-15.9715	0.185224	23.3364	0.858801	-309.731	0.752007	689.842	0.279928	-658.055	0.359812	-602.545	0.287085	-1144.28	0.662846	247.158
SM.a.C42.2	694.031	0.154872	453.901	0.0160629	63.761	0.128076	10731	0.100567	57.4505	0.267218	248.844	0.806005	345.426	0.710926	-307.877	0.932124	-40.462	0.257741	-4055.26	0.367329	-130.232	0.371197	-426.246	0.821563	36.0685	0.657026	-743.36	0.360272	-166.145	0.670878	12.8565	0.57828	-1497.25	0.506171	-42.1652	0.105101	70.5818	0.801234	-1854.39	0.36927	1263.78	0.347383	-487.041	0.749425	-1723.61	0.160644	-982.919	0.85947	-568.018
SM.a.C42.3	293.14	0.231252	212.743	0.0256624	31.4888	0.14197	3053.3	0.34716	12.1318	0.640159	-272.646	0.53773	-281.932	0.477854	-1475.98	0.344793	-28.8567	0.0796317	-2603.25	0.218546	-80.8167	0.247366	-953.922	0.271434	19.4783	0.629749	-391.606	0.334741	-61.4395	0.754587	8.09916	0.461249	-1177.14	0.265984	-8.97046	0.475368	-18.7365	0.890402	-309.329	0.760975	703.905	0.295037	-53.202	0.94419	-394.462	0.513692	-1094.35	0.691173	49.7123
SM.a.C42.4	63.8654	0.284097	43.9389	0.0578561	6.39636	0.210717	681.295	0.398101	3.39602	0.592161	-49.9528	0.686335	-28.4017	0.801779	-238.09	0.590591	-4.07511	0.365753	-455.682	0.408613	-7.6702	0.666556	-213.597	0.357307	1.11235	0.910493	-134.65	0.170991	-24.0203	0.612491	-0.933475	0.740296	-430.721	0.116514	-0.872018	0.785625	38.4911	0.252052	-98.1204	0.701604	-1.92637	0.990612	-86.1147	0.642089	-65.6498	0.663176	-462.013	0.492302	-4.46743
SM.a.C42.5	40.441	0.0248769	17.1668	0.0150692	2.74468	0.0780528	315.782	0.200509	1.58944	0.41595	-7.75614	0.842842	-7.59348	0.832209	-64.0437	0.64798	-1.3158	0.355108	-160.148	0.347426	-4.57031	0.408037	-136.534	0.0645361	-0.538714	0.861752	-20.9489	0.490783	-11.7203	0.42081	-0.335023	0.70468	-90.0054	0.294209	-0.664923	0.504144	12.8801	0.22288	-15.5542	0.841239	26.2596	0.60201	-39.2534	0.49133	-52.9152	0.257069	4.92114	0.981122	2.58967
SM.a.C42.6	25.7087	0.280164	23.7196	0.00603738	4.9077	0.00899133	436.414	0.147773	4.58468	0.051382	-63.2465	0.189436	-11.9179	0.788299	-115.971	0.503325	-2.67719	0.125497	-284.709	0.169421	-13.6426	0.0429726	-65.3134	0.461186	-0.183969	0.960595	-50.056	0.17424	-27.4175	0.127212	-0.812251	0.45401	-126.942	0.226468	-0.988122	0.418512	27.2999	0.0311526	-144.491	0.123878	13.5882	0.825072	-85.9551	0.217629	-73.4937	0.198968	96.9127	0.70329	-42.1607
SM.a.C43.1	28.144	0.0947095	20.5238	0.00150215	2.65273	0.0730455	513.417	0.0188699	3.09831	0.0803405	25.5941	0.397584	30.3102	0.268658	116.887	0.278934	-0.470046	0.682749	86.0722	0.558883	-3.99284	0.411508	37.5804	0.532798	2.0428	0.459426	-6.26742	0.824224	-14.2577	0.293269	0.140119	0.854444	39.6963	0.588251	-1.80566	0.0294089	-2.68034	0.774429	-46.2321	0.509676	65.8568	0.156358	-32.1085	0.540588	-71.3644	0.0776546	-100.947	0.594639	-19.9909
SM.a.C43.2	69.4769	0.0386366	36.5125	0.00486263	2.99772	0.311841	1618.52	0.000143973	7.29099	0.0405406	146.962	0.012685	160.615	0.00468803	549.368	0.0135912	-0.440565	0.853439	520.15	0.0806033	0.282857	0.977538	262.01	0.034518	4.42867	0.424326	-73.157	0.194379	-5.47718	0.842459	-0.223787	0.887659	267.403	0.0618309	-4.15	0.0107898	13.8378	0.468504	-173.976	0.219032	177.901	0.0568425	65.8534	0.534283	-63.4887	0.434585	732.149	0.0539013	17.3076
SM.a.C44.2	11.0634	0.457975	7.72846	0.184662	0.513133	0.687942	107.584	0.591853	0.224177	0.886962	11.6577	0.711346	16.9533	0.558094	33.352	0.767378	0.0639328	0.955242	-40.9172	0.766804	1.01037	0.821358	65.8975	0.25732	2.51406	0.307325	-11.49	0.641509	1.33529	0.910264	0.0777899	0.913158	-51.394	0.45682	-0.853067	0.288755	-7.10626	0.403767	54.6433	0.38346	30.3842	0.456582	-25.6971	0.578682	-27.4194	0.468311	-109.006	0.517075	15.4786
SM.a.C44.5	8.21191	0.300333	4.4212	0.154105	0.639568	0.349483	92.8625	0.379256	0.201344	0.809974	-13.1321	0.414306	-9.32706	0.522041	-68.1501	0.234136	-0.112757	0.84672	-76.5187	0.285973	0.692845	0.766304	-23.5137	0.433741	-0.418879	0.749506	-4.95479	0.706397	5.88101	0.349051	-0.160116	0.664983	-51.9348	0.150141	-0.200021	0.633267	9.99459	0.0202791	-19.6652	0.553616	3.63944	0.866877	7.50436	0.759825	1.29132	0.948442	111.298	0.207729	-3.49014
SM.a.C44.6	10.8181	0.375015	11.2205	0.011222	1.91377	0.0505508	162.736	0.296692	1.3185	0.283266	-28.516	0.243513	-13.8042	0.540057	-93.6454	0.285106	-1.40485	0.103992	6.98064	0.948233	-6.03116	0.0839732	-21.6087	0.635184	-0.143473	0.939791	2.74447	0.885587	-11.1517	0.233432	-0.505124	0.366188	-69.2804	0.192135	0.0896286	0.885135	10.7062	0.104165	-55.8713	0.252649	27.6604	0.384623	-41.2432	0.250302	7.53834	0.793464	77.6021	0.554215	1.38372
SM.a.C46.6	9.47486	0.0603466	3.54281	0.0722013	0.252888	0.563166	76.4302	0.261716	0.211871	0.693606	10.782	0.310266	8.54858	0.379186	24.3616	0.519453	-0.478358	0.185239	-9.08095	0.846782	-1.26476	0.392008	-6.90812	0.719423	-1.50455	0.0668302	7.60952	0.371359	-7.76658	0.0530763	-0.21905	0.36002	7.52657	0.746511	0.303415	0.255444	8.51024	0.00274944	42.2896	0.0431809	19.997	0.145942	-27.1103	0.082501	7.4872	0.565121	60.2687	0.289791	36.7515
[truncated: 21 more columns]

## Sheet: LME_4
Metabolite	8.0 LME_beta	8.0 LME_p	10.0 LME_beta	10.0 LME_p	12.0 LME_beta	12.0 LME_p	13.0 LME_beta	13.0 LME_p	14.0 LME_beta	14.0 LME_p	14.1 LME_beta	14.1 LME_p	15.0 LME_beta	15.0 LME_p	15.1 LME_beta	15.1 LME_p	16.0 LME_beta	16.0 LME_p	16.1.t LME_beta	16.1.t LME_p	16.1n.7 LME_beta	16.1n.7 LME_p	17.0 LME_beta	17.0 LME_p	18.0 LME_beta	18.0 LME_p	18.1.t LME_beta	18.1.t LME_p	18.1n.7 LME_beta	18.1n.7 LME_p	18.1n.9 LME_beta	18.1n.9 LME_p	18.2.tt LME_beta	18.2.tt LME_p	18.2n.6 LME_beta	18.2n.6 LME_p	18.3n.3 LME_beta	18.3n.3 LME_p	18.3n.6 LME_beta	18.3n.6 LME_p	20.0 LME_beta	20.0 LME_p	20.1n.9 LME_beta	20.1n.9 LME_p	20.2n.6 LME_beta	20.2n.6 LME_p	20.3n.3 LME_beta	20.3n.3 LME_p	20.3n.6 LME_beta
Ala	3857.35	0.844	3538.13	0.367389	-105.465	0.901895	-13093.6	0.926157	-198.915	0.827449	35754.6	0.0404648	19874.3	0.21894	56239.2	0.349503	-268.015	0.753879	-4414.72	0.9591	2316.56	0.46053	-1128.16	0.973847	303.296	0.86036	-4909.59	0.651041	-7784.97	0.351044	393.415	0.403609	60013.7	0.247149	-629.667	0.337014	-1797.19	0.766309	-1085.76	0.980803	740.735	0.9845	-21511	0.349106	-82718.5	0.0221119	-259512	0.0813656	-23309.8
Arg	857.222	0.859962	744.281	0.444203	108.927	0.605414	22554.2	0.511858	141.547	0.529952	581.874	0.889786	1572.71	0.684861	10442	0.469279	-13.8115	0.944997	25214.3	0.226078	-169.901	0.822419	-2184.52	0.793137	-223.001	0.596144	-240.173	0.928506	-810.546	0.6936	0.0973779	0.999305	4747.85	0.703117	-148.298	0.343479	214.66	0.883119	-3080.47	0.782174	-269.89	0.977059	-1890.04	0.73959	-4393.26	0.619181	11813.4	0.749082	11094.4
Asn	1725.48	0.0446319	267.479	0.122316	83.9534	0.0250224	-3454.36	0.585786	58.7176	0.148241	-64.2702	0.936217	-516.864	0.479915	-3341.09	0.215415	-32.0566	0.40156	-5884.27	0.122782	-12.0208	0.932125	-2710.17	0.0750623	-166.876	0.0274451	73.1586	0.880564	-261.359	0.485327	-15.8685	0.456327	-2676.11	0.251253	-13.2403	0.654376	479.856	0.074652	-723.065	0.720511	-3050.99	0.069304	-1088.94	0.284879	-940.753	0.571628	-1791.05	0.791478	312.702
Asp	572.511	0.747515	-236.151	0.500191	-30.1377	0.696629	-2753.7	0.825139	7.28529	0.93046	493.467	0.737053	6.46941	0.996216	-1950.93	0.703394	54.9908	0.422597	3843.32	0.607759	482.333	0.0722518	-1282.21	0.670667	-159.097	0.299262	-680.113	0.49015	291.689	0.69692	-13.4422	0.735308	-3485.71	0.433677	1.3418	0.979976	875.72	0.0900988	-3609.18	0.375036	1011.58	0.76742	-1043.84	0.605793	-202.457	0.947928	10708.8	0.423204	347.174
Cit	1214.47	0.0449845	271.553	0.0225517	29.3813	0.271017	6178.26	0.152312	18.4603	0.522788	142.023	0.783944	215.406	0.652841	660.632	0.711417	-27.6261	0.23912	1223.82	0.64052	-99.0849	0.289145	-851.547	0.413234	-25.8322	0.628123	-107.714	0.753385	-261.055	0.313353	16.2633	0.218452	1336.37	0.385892	-27.9883	0.128775	-131.566	0.471739	-540.383	0.702867	691.556	0.55978	-713.076	0.309191	-1491.54	0.165397	-3155.78	0.497971	348.194
Gln	24199.2	0.00180039	3844.28	0.0153078	875.437	0.0106831	72059.6	0.213007	1053.51	0.00377138	7093	0.33161	2013.57	0.763994	5810.62	0.815262	-288.151	0.412806	-28805.9	0.415679	-617.23	0.633841	-6456.27	0.648845	-1257.64	0.0727369	-181.225	0.967735	-3552.9	0.302466	-220.673	0.25522	4601.25	0.830521	-433.346	0.106752	1399.98	0.574308	-1221.42	0.947679	1559.44	0.92102	-3623.85	0.703427	-5521.32	0.717017	55338	0.372685	10074.8
Glu	-37.4398	0.996669	-272.873	0.879151	-123.514	0.752119	27796.3	0.666049	-288.417	0.490185	7146.82	0.365251	3216.57	0.658248	-2653.15	0.922113	-25.6766	0.945941	-44758.7	0.249565	691.921	0.625773	-12364.7	0.426868	950.827	0.225532	-9770.94	0.0464185	-1240.06	0.744938	143.739	0.499188	2891	0.901701	-105.65	0.718738	-990.068	0.718206	-9383.92	0.649162	17197.7	0.320595	-10845.6	0.296928	-30236.8	0.065385	-115397	0.0894993	-9761.24
Gly	-4348.48	0.571723	-18.064	0.990686	-223.365	0.505495	-44132.8	0.424448	-259.24	0.468173	8772.02	0.20525	4661.6	0.464205	7872.65	0.739302	-98.0441	0.770089	-14044.5	0.677307	798.888	0.517032	-8199.48	0.542753	128.892	0.848954	-2426.42	0.568961	-1482.73	0.651966	290.549	0.112929	9819.97	0.630927	-256.592	0.318758	313.283	0.89505	-8206.87	0.642972	-2897.28	0.846514	-4236.28	0.639947	-33260.9	0.0189294	-98832.9	0.0909656	-11935.7
His	-890.784	0.753947	160.878	0.778214	-35.9973	0.771261	17116.8	0.400511	30.4961	0.817623	6989.05	0.00403191	4602.64	0.043978	16115.2	0.0582567	86.5954	0.477179	981.714	0.937041	-105.28	0.816179	-332.863	0.946528	149.782	0.547084	-447.51	0.775931	-2035.69	0.0887502	74.2078	0.27114	14133.6	0.0546742	-192.359	0.0376685	-42.209	0.961368	-2062.23	0.752341	2290.05	0.678039	-3700.29	0.265558	-17224.3	0.000645934	-36058.8	0.0937849	-1230.43
Ile	1391.35	0.444396	483.968	0.182817	51.4054	0.517216	4354.96	0.740913	59.6549	0.482887	3053.35	0.0575453	2172.15	0.143247	6162.25	0.265622	-62.2827	0.42846	783.397	0.921803	-10.341	0.971642	-1283.02	0.687487	-5.25377	0.973957	-1021.97	0.3099	-1388.46	0.0702852	5.74687	0.895702	3922.44	0.413475	-49.5696	0.411789	84.2894	0.880529	-2511.44	0.549447	-174.584	0.960719	-1028.29	0.630448	-7011.87	0.0366824	-25505.5	0.0653333	-191.96
Leu	-4204.05	0.359428	-277.826	0.763871	-222.661	0.264728	-3594.48	0.913419	-57.0811	0.789839	11483.8	0.00344015	8993.83	0.0139826	28941.1	0.0347839	67.7563	0.731547	26711.6	0.181658	1107.84	0.127145	5070.98	0.527795	3.80422	0.99248	-818.543	0.747999	-1216.95	0.534596	119.855	0.272196	21277.6	0.0744958	-177.205	0.242945	938.844	0.505194	-7947.28	0.452031	-1229.38	0.890638	-2029.14	0.707626	-22385.7	0.00713568	-51754.2	0.138994	-4955.53
Lys	4073.68	0.470783	1173.56	0.300051	-17.6698	0.942972	1241.15	0.975815	-66.0774	0.802378	12709.4	0.0102906	6767.1	0.143956	17180.6	0.320085	-19.1182	0.938156	2286.02	0.926624	659.702	0.465537	-1319.63	0.894222	175.886	0.72493	-3839.65	0.217877	-2049.55	0.395253	39.8256	0.770831	13135.4	0.379406	-110.559	0.558521	975.932	0.575487	-5371.23	0.680229	7141.19	0.516025	-9029.43	0.171459	-20619.5	0.0493423	-54072.8	0.212584	-2335.46
Met	1332.04	0.113644	139.033	0.412207	-11.2341	0.762528	2831.52	0.645793	2.58486	0.94831	2031.49	0.00565228	1099.79	0.111896	3284.87	0.203297	1.49499	0.967236	716.033	0.847624	108.476	0.422856	-381.257	0.798481	7.77403	0.917839	-560.094	0.233852	-338.712	0.349028	7.83101	0.701646	2653.64	0.2344	-20.3379	0.469507	201.774	0.440824	-853.182	0.664223	469.963	0.776637	-1395.44	0.15489	-2182.79	0.168295	-4879	0.45685	-499.781
Orn	2216.43	0.680918	622.975	0.563926	-62.0173	0.792326	-8762.39	0.822592	11.627	0.963223	11614.6	0.0148223	5191.18	0.243213	16249.1	0.325707	-100.281	0.669042	-4943.39	0.834581	906.512	0.292206	-1574.07	0.868156	-73.2609	0.878045	-649.152	0.828292	-421.847	0.85478	69.6302	0.593889	18247.7	0.199903	-66.9837	0.710602	-973.216	0.558705	-7050.13	0.570461	735.399	0.944161	-7629.88	0.224122	-11084.6	0.274436	-46122.2	0.266179	-8246.66
Phe	-1983.36	0.369125	-98.4851	0.825041	-155.926	0.101694	12038	0.445657	-15.635	0.879613	7540.41	1.0647e-05	5696.92	0.000501122	19468.2	0.00167821	239.363	0.00731667	20615.1	0.0277933	823.154	0.0147954	5882.81	0.119587	90.8709	0.63887	337.422	0.782527	-487.718	0.604069	-1.01044	0.984484	15249.8	0.00470827	-115.828	0.096453	810.97	0.222641	-3404.01	0.503281	1403.99	0.743476	-3668.95	0.154388	-14728.3	6.8769e-05	-22365.3	0.183885	-2665.47
Pro	2781.83	0.579405	1017.05	0.312626	-58.6272	0.788619	-5551.6	0.878464	-158.136	0.499724	6424.46	0.157822	2766.09	0.503772	4496.84	0.770343	-83.2628	0.704202	-18674.4	0.394378	543.257	0.494978	-3079.31	0.725217	-4.45162	0.991974	-2625.69	0.342622	-560.579	0.793779	98.4672	0.411618	-5375.53	0.690314	-109.861	0.510739	2803.22	0.0641013	-4119.43	0.722731	-4342.92	0.655584	1635.04	0.782165	-16887.4	0.0688872	-33440.1	0.385524	-4052.08
Trp	1491.24	0.290143	314.666	0.266691	79.1419	0.193979	-1258.36	0.900645	42.9096	0.515707	-130.417	0.917617	-489.097	0.668347	-1123.53	0.79097	-102.674	0.0844432	-8452.94	0.164797	-141.451	0.521975	-4364.64	0.0699716	32.2122	0.793353	-1422.12	0.0640342	-1370.37	0.0195392	-18.042	0.579025	-4196.2	0.259037	33.0321	0.470689	684.023	0.100387	-1533.06	0.638316	1401.8	0.607615	-2445.36	0.136314	-3668.48	0.148684	-15521.7	0.145861	-847.215
Ser	327.428	0.955776	46.6659	0.968632	-214.072	0.404849	22074.4	0.60528	-5.15264	0.985077	16263.7	0.00149909	8146.01	0.0919559	25349.9	0.159091	96.0196	0.709823	-1616.98	0.950249	876.201	0.353102	422.397	0.9675	34.75	0.946902	-2939.02	0.367323	-1721.34	0.494267	144.531	0.310385	20806.6	0.181324	-221.742	0.260327	-59.3261	0.974028	-13941	0.303024	725.735	0.949621	-8186.98	0.235565	-26926.2	0.0132351	-54968.2	0.224832	-11774.9
Thr	1567.35	0.676139	746.828	0.317424	89.3345	0.585458	3586.03	0.895127	69.3281	0.693236	7265.94	0.0276893	3968.45	0.196703	9424.11	0.411309	-160.473	0.318757	7134.91	0.664336	550.794	0.356501	-1991.08	0.762566	79.2156	0.811676	-631.217	0.762145	-1890.04	0.235355	32.4341	0.719774	6556.78	0.508498	-91.864	0.460225	-1033.87	0.370482	-6241.44	0.470713	-4681.77	0.520729	-4602.45	0.29048	-12280.5	0.0778423	-55931.9	0.0497211	-5646.43
Tyr	2759.61	0.149732	582.944	0.130568	86.1691	0.307271	12650.9	0.351564	114.951	0.198727	3976.36	0.00737632	2527.24	0.0798901	7374.69	0.17875	-36.0016	0.655521	1120.11	0.892328	40.2236	0.893093	-766.119	0.818651	-52.3747	0.756976	-1027.3	0.332809	-1420.48	0.078418	-65.7279	0.132742	4795.46	0.318067	34.1558	0.577016	784.329	0.168031	-840.875	0.849803	1718.57	0.646332	-3323.98	0.139137	-4385.05	0.201791	-14380.8	0.329347	-72.1131
Val	793.382	0.854246	742.335	0.391199	73.3967	0.696348	7698.52	0.804804	173.225	0.388539	10465.5	0.00484712	6055.61	0.0828852	20172.5	0.121007	-46.402	0.803789	6636.53	0.725263	532.216	0.438316	-1859.29	0.805375	27.9811	0.941384	-2088	0.380999	-2739.41	0.133116	28.0862	0.786429	13706.7	0.22488	-192.129	0.176575	-299.493	0.821235	-8809.21	0.373932	1019.85	0.903264	-6402.49	0.203967	-22917.5	0.00327038	-70407.6	0.030451	-2945.47
Cys	17.982	0.166627	0.947086	0.690043	0.275922	0.614757	-30.9662	0.705663	-0.0536709	0.924639	-6.58525	0.535584	-8.9756	0.34788	-36.806	0.294078	-0.0423526	0.935111	-70.8773	0.199202	0.403814	0.837348	-13.9298	0.499685	0.507398	0.673591	-9.29731	0.117892	3.38345	0.499051	0.0596331	0.839639	-29.1238	0.357907	-0.20986	0.604163	-2.66576	0.498965	5.35763	0.830729	34.0793	0.1641	-11.4844	0.381137	-20.4867	0.347113	-151.017	0.171001	-7.74368
Carn	2773.81	0.00202888	392.619	0.0353158	87.8626	0.0297788	8971.97	0.179696	47.7319	0.279745	501.992	0.543684	-121.734	0.871941	-617.53	0.826826	-39.4492	0.308928	-5415.81	0.183802	-183.778	0.205688	-1713.2	0.296093	-38.7827	0.601584	-1121.34	0.0328995	-949.943	0.0171594	-47.0996	0.0249891	-1352.62	0.575637	54.5713	0.0650079	344.294	0.197856	1483.57	0.491212	1062.88	0.560387	-2108.1	0.0591402	998.048	0.573541	4698.8	0.527253	1493.16
Carn.a.C10.0	18.0196	0.12235	1.02879	0.663491	0.0910454	0.861186	18.8036	0.829539	0.0542719	0.923234	2.45385	0.822984	-0.294296	0.976554	-21.3368	0.566727	-0.0338934	0.946266	-86.591	0.0969609	-2.31927	0.217823	-12.0218	0.571343	0.644883	0.50109	1.95903	0.774048	-5.24687	0.304426	-0.0468922	0.869056	0.471865	0.98818	0.00872616	0.982705	-2.026	0.565295	4.67874	0.865504	32.1312	0.167256	-11.9094	0.400661	7.64251	0.743167	-62.7036	0.505241	10.7072
Carn.a.C14.0	0.83913	0.81424	0.265479	0.713874	0.167984	0.28552	23.7795	0.364726	0.323817	0.0539538	10.5484	0.000797835	4.74803	0.111747	14.5673	0.192357	0.0413857	0.788514	-5.02381	0.753038	0.400832	0.483178	1.04292	0.871239	0.0525856	0.856166	-1.87179	0.363124	-2.16744	0.162228	-0.0806083	0.345177	14.1202	0.137386	-0.131998	0.276723	-1.9489	0.0632873	-7.47996	0.36884	-1.11036	0.875323	-8.09857	0.0579498	-12.2543	0.0804432	-43.3189	0.128016	-2.1745
Carn.a.C14.1	-0.793707	0.841736	-0.50207	0.535753	-0.133467	0.444604	-1.93521	0.945862	-0.0490518	0.794732	5.08322	0.140834	3.72805	0.238932	8.61445	0.468993	0.219824	0.182768	-9.86167	0.569631	-0.323875	0.600057	1.84436	0.791312	0.218822	0.487479	-2.27719	0.314704	-2.57768	0.134866	0.0875367	0.326249	10.6293	0.292712	-0.216773	0.0718829	-0.464397	0.684147	2.67342	0.770618	0.0496984	0.994888	-4.92274	0.306003	-18.1881	0.00991475	-35.7548	0.257447	-1.99462
Carn.a.C14.2	-0.0945033	0.921966	-0.107232	0.586113	-0.0354534	0.400937	-4.23735	0.534966	-0.0354945	0.436018	0.441466	0.589656	0.369084	0.62384	-0.564492	0.842604	0.0299867	0.445095	-4.01145	0.335679	-0.0651639	0.661057	-0.250645	0.88086	0.0460241	0.543249	-0.414756	0.449172	-0.419749	0.317796	0.00891987	0.678776	1.62604	0.497032	-0.00427083	0.887735	0.345198	0.200104	1.64205	0.458444	-0.384778	0.837323	-0.64176	0.582305	-2.16627	0.217437	-4.71461	0.538086	-0.420958
Carn.a.C15.0	0.772836	0.38185	-0.0309443	0.863696	-0.0292426	0.456092	10.0059	0.121564	0.035384	0.40074	2.93546	0.000129086	2.19142	0.00224175	6.74736	0.0129128	0.0600285	0.113016	4.62606	0.24126	0.306264	0.0281918	3.72265	0.0174004	0.0707855	0.323647	0.56269	0.269055	0.117826	0.761769	-0.0012293	0.953827	7.08276	0.00186888	-0.0728199	0.0132001	-0.176445	0.502507	-0.332522	0.872373	1.0261	0.558601	-0.543673	0.614364	-3.8373	0.0265507	-0.668293	0.92551	-1.00893
Carn.a.C16.0	-4.74684	0.408125	-1.07093	0.352883	-0.399477	0.114263	-12.7524	0.766217	-0.331373	0.225782	13.5417	0.0103624	6.47929	0.187312	14.2149	0.438986	0.479028	0.0500311	-12.4629	0.630394	0.775591	0.404229	-0.725261	0.944654	0.637419	0.17364	-1.33046	0.690629	-0.640466	0.7976	0.170845	0.221908	14.9126	0.341157	-0.3168	0.106774	-1.09928	0.526469	-13.0058	0.335309	4.40095	0.701869	-9.13808	0.179252	-34.9875	0.00126552	-100.26	0.0242076	-13.2633
Carn.a.C16.1	-1.69807	0.302779	-0.390849	0.244307	-0.145794	0.0442462	-4.69058	0.700841	-0.134959	0.0818826	1.47482	0.346862	1.14157	0.415932	1.64838	0.752395	0.0925605	0.196556	-9.48027	0.196296	-0.0772297	0.778743	0.0431189	0.988461	0.282102	0.0333769	-0.746991	0.432691	-0.257569	0.725833	0.058867	0.13312	5.05844	0.253509	-0.0513377	0.363466	-0.31475	0.52181	-1.28009	0.740974	1.46389	0.657709	-1.43877	0.478416	-6.2118	0.0581478	-25.0589	0.0577111	-2.65246
Carn.a.C18.0	-2.07454	0.435321	-0.491447	0.364846	-0.158673	0.177338	-16.6885	0.393192	-0.100677	0.425214	4.95279	0.0448493	2.57934	0.254715	6.33259	0.454679	0.192891	0.0985246	-5.16745	0.666394	-0.0893978	0.835438	0.143432	0.97624	0.320289	0.135948	0.133662	0.930902	-1.30665	0.263281	0.103565	0.105486	6.20012	0.389342	-0.187212	0.0404339	-0.421592	0.596415	-10.6775	0.0821106	0.797159	0.879827	-3.14069	0.333902	-17.1716	0.00104016	-50.0456	0.0176695	-6.94132
Carn.a.C18.1	-7.44323	0.406387	-2.35594	0.184606	-0.813108	0.0388835	-127.372	0.0563616	-1.04646	0.0132799	5.32913	0.532589	-2.91153	0.708839	-22.3266	0.440317	0.212651	0.576994	-76.1421	0.0575222	0.270492	0.853589	-20.4776	0.208776	1.07265	0.145536	-2.99945	0.568082	0.664884	0.863614	0.612275	0.0045915	-14.8305	0.549335	-0.369528	0.232864	0.731246	0.790411	-9.41777	0.658387	11.9233	0.510085	0.247109	0.981549	-43.5521	0.0121381	-131.37	0.0613946	-18.1835
Carn.a.C18.2	2.00022	0.685328	-0.0507559	0.95839	-0.196095	0.369456	-43.1704	0.244149	-0.40235	0.0873723	0.248464	0.957873	-1.66629	0.697575	-13.9255	0.381131	-0.0639337	0.760705	-35.7016	0.106872	-0.651532	0.417233	-12.0551	0.177968	0.604536	0.135579	-1.12824	0.696233	-1.22301	0.564927	0.1937	0.110475	-6.34932	0.641362	-0.0386215	0.821601	0.95342	0.528252	-8.17963	0.484314	6.51731	0.512516	-0.933889	0.873651	-14.1552	0.144484	-64.2968	0.096953	-9.66831
Carn.a.C2.0	26.7485	0.797431	-0.062949	0.997552	-0.991715	0.829514	-100.218	0.897845	-1.42908	0.775532	75.9877	0.434469	47.7004	0.591986	51.2205	0.877498	3.24691	0.453798	-561.8	0.229722	-22.0429	0.188501	-63.274	0.737191	6.67695	0.43356	-35.2798	0.563194	-42.0931	0.344258	1.63958	0.518597	21.0566	0.940884	-3.45684	0.327912	-13.2983	0.673573	-257.952	0.292471	18.3562	0.930044	-105.424	0.391173	-208.733	0.30202	-1052.56	0.197085	-85.2492
Carn.a.C3.0	2.67867	0.847898	2.3146	0.410885	-0.207032	0.73779	160.646	0.115546	0.253897	0.702927	41.7478	0.000725762	29.9554	0.00921135	92.2584	0.0333748	1.1802	0.0449778	107.023	0.0848784	0.331476	0.882775	31.9724	0.20121	2.26357	0.0424808	7.48587	0.353503	-3.12185	0.608128	-0.202988	0.545558	96.7105	0.00811603	-0.873136	0.0642743	-1.64615	0.693021	-18.777	0.564666	18.7549	0.49769	-19.1403	0.255119	-51.4423	0.0610299	-56.0699	0.616511	3.35051
Carn.a.C5.0	-4.42748	0.437226	-0.348092	0.764834	-0.265567	0.28857	65.1399	0.106165	0.0907276	0.737951	10.9221	0.015357	12.6931	0.00203381	39.7429	0.0128764	0.24179	0.299004	65.5157	0.00560956	0.045899	0.958791	21.3745	0.0269076	0.617868	0.168436	5.6818	0.0780016	-2.87707	0.245741	-0.0568924	0.661637	46.877	0.000326139	-0.0869131	0.635475	0.82334	0.613527	4.69008	0.721931	1.00942	0.927902	-2.07527	0.764268	-12.6267	0.238328	-10.5014	0.817497	-2.29695
Carn.a.C8.1	-6.71535	0.163002	-1.0506	0.284165	-0.0158502	0.941346	-36.1122	0.311186	-0.060231	0.794103	2.14618	0.6401	0.295248	0.943449	-9.11276	0.556054	-0.00347429	0.987099	8.78008	0.688542	-0.0588916	0.940285	-0.027818	0.997474	-0.0773092	0.844995	0.937884	0.738409	-0.1543	0.942337	-0.0516226	0.662888	4.04965	0.759104	0.187672	0.265813	2.83354	0.049033	13.26	0.238365	-14.6161	0.124525	-7.87359	0.179954	-7.75785	0.433774	5.37287	0.891211	-8.88611
Carn.a.C9.0	-7.82214	0.0026561	-1.26703	0.022038	-0.350165	0.0017778	20.7971	0.253133	-0.0922897	0.466451	4.58475	0.0262398	5.62118	0.00275809	17.7205	0.0135033	0.198644	0.052559	23.8079	0.0303316	0.499288	0.201226	12.9731	0.00288689	0.167102	0.418393	3.20679	0.0310764	-0.138028	0.907331	-0.000242546	0.996639	20.7775	0.000569955	0.0662859	0.43245	1.10746	0.158393	5.99351	0.319008	1.44868	0.777006	2.109	0.552148	-7.71739	0.0892883	-11.8929	0.582722	-3.34716
H1	109067	0.332718	41058.7	0.0652189	10437	0.0343124	1.27043e+06	0.130938	11921.5	0.0249914	-179109	0.0927191	-18550.6	0.849961	-12596.4	0.972423	-3125.9	0.522258	-97819.4	0.848973	-50965.7	0.00465752	-81403.3	0.69293	-15620	0.0909601	-27946.2	0.680644	-94726	0.0506604	-5680.38	0.0387542	-107450	0.730812	4384.88	0.264299	24861.8	0.469561	51880.1	0.847137	-112138	0.620936	-28257.3	0.83528	105642	0.640975	43292.1	0.961798	230110
lyso.PC.a.C14.0	182.598	0.0229786	41.9118	0.00895221	14.0979	2.68888e-05	714.731	0.217522	15.7337	1.59274e-05	101.787	0.133728	47.8276	0.446871	73.7718	0.754972	-2.16238	0.501503	344.457	0.323016	-3.84804	0.757817	-92.8448	0.509284	-8.44372	0.187842	6.65128	0.886855	-83.24	0.0161816	-5.03669	0.00579672	203.736	0.307081	-2.73027	0.260877	-3.56929	0.877494	-110.027	0.558108	-216.666	0.173207	-208.676	0.0302387	-151.681	0.289093	-293.628	0.647039	10.9706
lyso.PC.a.C16.0	-6572.69	0.106161	-524.721	0.527162	-146.512	0.411257	16146.5	0.565025	38.7987	0.842323	7010.62	0.0288095	6530.08	0.0260557	19290.5	0.0831822	350.373	0.0229535	21733.5	0.200626	642.208	0.290153	10306.9	0.129022	313.459	0.319546	2252.48	0.328274	-2309.5	0.190327	-27.9563	0.748666	19765	0.0386702	-165.593	0.15021	-307.752	0.784589	505.522	0.956555	-4256.17	0.588556	-828.821	0.865389	-17346	0.0109565	-39616.8	0.213225	-4717.09
lyso.PC.a.C16.1	107.902	0.0903254	10.5636	0.41383	3.09055	0.27355	484.471	0.300202	2.80797	0.359844	83.2506	0.141935	62.4095	0.232415	63.5417	0.747307	0.566572	0.832125	255.469	0.366666	-0.873688	0.931426	6.30679	0.956026	0.17622	0.972871	27.9876	0.449746	-34.0782	0.219489	-0.741998	0.621293	293.969	0.072779	-2.71909	0.192796	14.9444	0.424695	114.459	0.444333	-15.4842	0.9031	-60.7837	0.432232	-209.425	0.0830427	196.838	0.700823	24.4157
lyso.PC.a.C18.0	-4397.66	0.0639793	-394.363	0.410476	-102.656	0.32724	-725.978	0.966527	-47.9225	0.675928	3530.04	0.0831469	3124.21	0.0991918	8822.41	0.213901	180.386	0.0525793	10053.1	0.335043	591.372	0.103892	4662.63	0.263282	233.662	0.216112	1429.05	0.297017	-819.311	0.425222	-40.7967	0.440429	9499.05	0.120241	-50.6983	0.508111	-210.044	0.761506	6377.58	0.248009	-1964.63	0.677191	-1066.05	0.709138	-9860.86	0.0259693	-30931.9	0.0968056	-268.303
lyso.PC.a.C18.1	246.058	0.763897	-37.4462	0.821415	-7.19804	0.839948	-456.386	0.934967	-17.4296	0.653325	125.982	0.846467	110.25	0.85313	-1087.69	0.627353	-6.53647	0.835099	221.919	0.948032	-15.1684	0.900635	-957.059	0.482541	-12.6133	0.841316	52.4559	0.909392	-336.876	0.340093	27.3222	0.112331	1616.75	0.40241	-34.6832	0.130653	59.9011	0.789368	1349.59	0.464083	534.445	0.733136	-92.8953	0.924142	-3474.25	0.0107904	-4611.48	0.469523	-511.337
lyso.PC.a.C18.2	1350.03	0.083685	71.2855	0.649355	69.4202	0.0435885	1479.48	0.799705	48.882	0.194615	-796.356	0.262298	-775.8	0.234312	-4532.2	0.060556	-34.7326	0.289199	-4141.3	0.235327	-214.816	0.0823187	-2614.2	0.0630846	-35.3166	0.583679	-356.332	0.436657	-735.756	0.0258939	-16.2208	0.385123	-1681.39	0.421791	13.7233	0.597818	11.9717	0.959187	228.096	0.902249	-9.02754	0.995442	-1245.86	0.180986	-112.334	0.940449	-1272.89	0.839055	177.58
lyso.PC.a.C18.3	-10.5995	0.478884	-2.59402	0.377017	0.283023	0.665436	-170.033	0.115444	-0.655333	0.361113	-15.7175	0.228271	-17.2748	0.150108	-87.526	0.0501033	-0.399416	0.496257	-22.84	0.727551	-0.765186	0.742758	-40.2285	0.123912	0.617592	0.607508	-4.78217	0.580245	-4.29698	0.499043	0.141844	0.680379	-33.8331	0.383522	0.213407	0.651145	1.09692	0.801117	15.5439	0.656553	-12.3171	0.678618	-3.29867	0.851823	6.49464	0.812558	78.5746	0.499711	-6.84384
lyso.PC.a.C18.5	1.56874	0.0191081	0.201658	0.146468	0.087742	0.00269784	6.75557	0.171492	0.0637879	0.0464534	0.0465761	0.940398	-0.333535	0.555044	-1.37689	0.514444	-0.0552815	0.0540766	-4.23659	0.160397	-0.0205422	0.851189	-2.1163	0.078841	-0.0918865	0.0905666	-0.807302	0.0377732	-0.612254	0.0385603	-0.0348063	0.0292496	-1.77409	0.324682	0.0312985	0.171067	0.164582	0.410171	0.202871	0.898289	-0.36033	0.788774	-1.7932	0.0288675	-0.306896	0.822466	-0.864429	0.875468	0.452684
lyso.PC.a.C18.6	18.1872	0.0345622	3.9362	0.0229164	0.885233	0.0192913	-16.2711	0.797338	0.698893	0.0920236	3.48668	0.650369	-0.450489	0.949221	-10.2831	0.697609	-0.223204	0.536265	-41.7116	0.276173	-1.81977	0.180888	-16.3488	0.288212	-0.132653	0.849766	-5.33092	0.290769	-5.22224	0.16715	-0.0578898	0.774385	-7.49327	0.741132	-0.550009	0.0424584	1.00195	0.693099	-24.7736	0.221582	-18.5507	0.279832	-13.7362	0.18811	-28.2362	0.0764533	-66.3313	0.337602	-6.64285
lyso.PC.a.C20.0	-23.6815	0.112246	-2.26903	0.455846	-0.0137803	0.983356	-58.1834	0.587873	-0.0711999	0.920757	11.054	0.40213	10.2442	0.397896	22.7977	0.613643	0.479658	0.435843	93.3263	0.153312	2.68739	0.247623	24.8027	0.346023	-0.178333	0.881196	13.2676	0.119433	-6.57526	0.311845	-0.393448	0.242257	34.1222	0.378936	0.690771	0.112898	-1.50757	0.726103	22.7236	0.5121	-54.9771	0.0573387	-19.5372	0.278867	-20.7289	0.468682	-138.471	0.242356	-13.5799
lyso.PC.a.C20.1	-18.2395	0.476072	-3.60773	0.482057	-0.83551	0.455045	-399.994	0.0244383	-1.84104	0.128137	-14.6793	0.50489	-13.9664	0.487145	-105.048	0.162271	-1.38443	0.175475	-29.8891	0.786891	3.09504	0.429931	-30.8315	0.486818	-2.17495	0.281933	9.76184	0.504541	3.74971	0.734021	0.74458	0.199832	-21.0088	0.745506	0.822681	0.296196	2.85761	0.694227	120.478	0.0377951	-44.917	0.36847	27.3435	0.369063	-16.6245	0.724065	-232.075	0.247756	5.25228
lyso.PC.a.C20.3	29.4884	0.644242	0.507037	0.968598	2.11928	0.452416	383.222	0.406762	2.70414	0.373468	34.9537	0.532445	27.0132	0.600635	-27.856	0.885234	3.49342	0.181808	87.0987	0.755242	-7.74225	0.436379	-34.209	0.762996	6.49715	0.202936	12.2119	0.739573	-45.2344	0.0979933	-1.90341	0.192464	126.516	0.440398	-1.59309	0.437371	9.91725	0.590458	213.431	0.146835	45.5256	0.71798	-40.8697	0.594694	-122.445	0.305718	116.576	0.81846	180.376
lyso.PC.a.C20.4	159.463	0.514159	-6.24384	0.897248	17.2625	0.0982308	-1108.9	0.526928	7.72811	0.500957	-152.256	0.474851	-213.853	0.272138	-1258.48	0.0825519	-8.31536	0.397374	-1357.73	0.195955	-61.3656	0.104574	-843.753	0.0435483	4.90207	0.799583	-38.764	0.779736	-179.297	0.0811746	-2.87465	0.604581	-443.028	0.479251	1.59788	0.837841	26.5404	0.703337	860.663	0.135261	-350.93	0.473143	-260.714	0.365264	-276.946	0.54223	-1319.98	0.487405	424.768
lyso.PC.a.C20.5	46.5864	0.000949356	4.24535	0.153353	1.76914	0.00507143	105.187	0.325803	1.51944	0.0275113	7.55383	0.57298	-3.58145	0.76948	-23.9922	0.599195	-0.861512	0.166487	-52.7074	0.420088	-1.05509	0.654738	-33.6021	0.198043	-1.56425	0.183927	-6.5124	0.444186	-12.0606	0.0581457	-0.564649	0.102642	-5.76406	0.882395	0.101483	0.837601	5.48791	0.200437	-17.8091	0.602713	-0.570306	0.984334	-44.2918	0.0112586	-30.3698	0.297674	3.91111	0.973654	-11.676
lyso.PC.a.C22.1	-5.1624	0.502749	0.265001	0.866409	0.211947	0.533507	-69.8802	0.209878	-0.176434	0.630038	-7.62234	0.268729	-7.63903	0.224641	-37.0542	0.112731	-0.192143	0.558218	-52.6086	0.119486	-0.278887	0.819212	-14.5503	0.287043	-0.0962652	0.876623	2.90049	0.512529	1.10764	0.743226	-0.198661	0.269432	-19.5568	0.332037	0.601669	0.0134351	-1.47168	0.513003	7.30404	0.683362	-18.3242	0.224428	-2.85411	0.761498	55.7876	3.20608e-05	14.3486	0.817003	21.8916
lyso.PC.a.C22.5	19.4846	0.322754	5.45816	0.169792	1.26251	0.145896	236.983	0.100416	1.34024	0.152749	24.3667	0.178961	19.9891	0.228805	34.5038	0.57909	0.900335	0.285928	-20.8405	0.813713	-3.09145	0.32781	-5.25777	0.882659	0.771952	0.6307	-0.238994	0.983329	-20.1687	0.016926	-0.807175	0.0822722	63.8233	0.226925	-0.622405	0.355948	-0.602773	0.918394	84.305	0.0646238	8.34036	0.831637	-22.1767	0.354441	-68.7598	0.076806	-186.647	0.23784	58.8955
lyso.PC.a.C22.6	110.554	0.21848	11.2095	0.542254	5.48398	0.16677	996.157	0.128416	6.66303	0.117685	4.70452	0.954697	38.8458	0.607109	-45.3197	0.872214	-2.47487	0.522805	-349.19	0.383503	-24.7718	0.0812399	-56.0241	0.729094	-8.68127	0.231802	-21.613	0.677985	-62.5386	0.110951	-0.0717062	0.973263	130.345	0.587289	-3.05878	0.313937	-2.82647	0.915477	80.1323	0.703017	-88.1406	0.620743	-67.3925	0.540158	-401.553	0.022119	-651.288	0.369171	-31.0261
lyso.PC.a.C15.0	-44.2906	0.219645	-3.19736	0.658599	-2.1826	0.166144	618.839	0.0119213	0.959351	0.579664	147.12	1.3994e-08	132.936	2.84431e-08	440.02	2.06378e-06	5.47243	2.17299e-05	529.443	0.000262257	11.9501	0.0251108	254.251	7.6144e-06	6.53139	0.0183504	43.7967	0.0320139	-18.2989	0.237825	-1.27766	0.108312	433.76	2.31915e-08	-2.22689	0.0444903	11.1399	0.275829	-3.01345	0.971377	-45.0556	0.526847	-49.0606	0.253752	-208.672	0.000933093	1.61414	0.995473	-68.3396
lyso.PC.a.C17.0	-97.213	0.312508	0.173654	0.992917	-4.13031	0.328825	2046.94	0.001498	5.72097	0.211445	392.645	1.59248e-08	372.271	3.44364e-09	1322.71	4.01495e-08	11.9945	0.000851845	1499.69	9.63307e-05	36.4565	0.0100785	771.904	1.75324e-07	14.7278	0.0489618	105.745	0.0522996	-49.1686	0.238481	-3.1965	0.13717	1183.16	9.11443e-09	-5.99216	0.0456291	-7.03388	0.800163	-34.3303	0.877867	-34.1307	0.856788	-3.30634	0.977354	-504.754	0.00342136	-340.294	0.656632	-155.816
lyso.PC.e.C18.1	-25.081	0.153395	-4.15045	0.241308	-1.33214	0.0797995	-24.3709	0.841909	-0.619886	0.460207	41.6966	0.00215421	33.6645	0.00738845	101.613	0.0335019	1.62456	0.012687	117.381	0.10782	4.09372	0.11595	63.072	0.0297832	2.05893	0.127975	8.53437	0.393165	-8.05558	0.287939	0.181714	0.62958	118.799	0.00343401	-0.907162	0.0643958	1.36433	0.779095	-10.8727	0.785993	-5.05618	0.882121	-20.0785	0.337699	-96.5277	0.000594937	-118.198	0.389597	-33.8436
PC.aa.C18.0	-2.45033	0.886401	2.94673	0.378193	0.443887	0.548752	226.414	0.0538972	1.18727	0.144813	44.987	0.00126868	44.2533	0.000603519	146.795	0.00221895	0.874495	0.16476	210.197	0.0030608	4.54857	0.0710782	85.4413	0.00234589	0.719944	0.589686	25.309	0.00744743	-2.71469	0.707461	-0.948916	0.00833393	155.304	0.000216887	-0.0535381	0.910604	-3.23889	0.495956	55.5723	0.151558	-38.5463	0.246184	-7.99592	0.689287	-15.8404	0.581684	-15.259	0.907523	6.62186
PC.aa.C20.0	-6.60389	0.35893	-0.919427	0.524617	-0.206513	0.506127	-81.9314	0.0913275	-0.587986	0.0804148	-3.10233	0.594102	-3.44225	0.513555	-15.3444	0.441771	-0.099628	0.715718	2.55748	0.933197	0.92274	0.402596	0.188941	0.987569	-0.627525	0.251865	-1.21072	0.76499	-0.519454	0.866546	0.0774205	0.610177	-7.57497	0.658517	0.320889	0.10894	-2.16497	0.267813	17.8121	0.268089	-9.99183	0.467717	-8.14726	0.336161	6.13888	0.614986	2.86634	0.958949	-2.04722
PC.aa.C28.2	2.49319	0.563783	1.14661	0.185728	0.600788	0.00101746	49.874	0.109417	0.848773	8.72161e-06	8.80828	0.0228642	7.15077	0.0432672	19.4647	0.141668	0.0123959	0.945048	30.721	0.103218	-0.479879	0.477461	6.548	0.391561	-0.246175	0.475709	1.6977	0.493551	-5.76682	0.00140593	-0.325509	0.000990789	21.8198	0.0520119	-0.125382	0.374312	-1.86626	0.133312	-8.22611	0.411568	-6.62612	0.434712	-14.3714	0.00445987	-11.538	0.163969	-51.4464	0.131233	1.38726
PC.aa.C30.0	113.076	0.206323	31.8933	0.0711589	15.6646	7.34192e-05	1217.84	0.0580144	23.2864	2.35589e-08	179.438	0.0242388	131.33	0.0720351	434.324	0.111148	-1.61828	0.664925	546.211	0.158439	-1.55233	0.912592	51.0453	0.745952	-9.67486	0.171951	-19.404	0.701329	-98.6857	0.0095284	-7.6266	0.000210301	456.146	0.0485824	-0.445331	0.882202	-53.0611	0.0399412	-131.07	0.527937	-395.939	0.0203948	-258.681	0.0120638	84.393	0.627314	-643.371	0.356292	135.009
PC.aa.C30.2	-5.32732	0.724813	1.17877	0.691984	0.315574	0.633234	98.1119	0.376398	0.772895	0.282662	23.1475	0.0874571	28.7824	0.0197539	81.1459	0.0802498	0.806776	0.188506	79.4826	0.230316	-2.13845	0.36582	40.732	0.126664	-0.0903392	0.941483	-1.11779	0.897809	-13.1686	0.0361597	-0.27623	0.437472	90.71	0.0208448	-0.403539	0.411004	-3.00532	0.500023	15.1046	0.668052	-39.11	0.189833	-30.2073	0.0838162	-60.1135	0.0335635	-175.271	0.133057	2.74926
PC.aa.C30.3	-5.83416	0.20023	-0.685168	0.459222	0.037141	0.853534	-3.77669	0.908466	0.0513784	0.813701	1.41872	0.725321	3.80751	0.307714	4.87377	0.724402	0.230684	0.225863	5.44642	0.785021	-1.13383	0.0948052	1.75486	0.826986	0.151914	0.677024	0.41623	0.873952	-4.29495	0.0277143	-0.0634874	0.545369	10.1139	0.394224	0.0446923	0.758585	-0.98953	0.4456	8.17182	0.43887	-9.62979	0.278957	-9.57732	0.0790371	-16.4515	0.0613415	-76.4837	0.0320476	5.17664
PC.aa.C30.4	2.23294	0.182748	0.103315	0.764648	0.0351557	0.640648	2.06986	0.862384	-0.00943187	0.906201	-0.768381	0.589832	-0.527042	0.688238	-4.40475	0.356363	-0.0846987	0.197676	-6.4026	0.380447	-0.290115	0.255432	-1.75374	0.550661	-0.113158	0.38794	-0.0265167	0.978034	-0.902427	0.223437	0.00260217	0.945318	1.00366	0.816812	0.0404619	0.449285	0.291023	0.544746	0.778987	0.840223	2.6059	0.427137	-2.52667	0.214333	-1.67617	0.605973	3.38837	0.799695	-1.38555
PC.aa.C32.0	20.8393	0.953767	-39.1732	0.589208	0.471642	0.976114	2394.56	0.329359	18.527	0.275561	343.136	0.228547	344.177	0.187567	704.066	0.475962	16.1909	0.243169	475.15	0.750521	-20.2191	0.70465	337.781	0.576843	5.06232	0.856392	-111.654	0.581554	-246.496	0.107711	-7.20903	0.345601	1356.81	0.107676	-1.72543	0.864859	-19.6763	0.842223	42.3675	0.958459	248.062	0.720078	-578.874	0.172449	-684.762	0.259574	-1631.47	0.560527	-19.3023
PC.aa.C32.1	242.556	0.146185	42.4012	0.205237	19.5155	0.00698081	1550.37	0.21241	25.9233	0.000782748	177.33	0.258238	85.9407	0.549273	225.298	0.673505	-3.2709	0.650871	223.069	0.768073	-30.4728	0.259308	-179.95	0.554248	-9.09829	0.508004	-65.3772	0.503168	-137.145	0.0559168	-6.51417	0.107799	526.76	0.246366	-6.85616	0.232277	-68.605	0.171579	-473.021	0.229308	-203.933	0.542969	-296.62	0.137522	-157.91	0.635994	-347.785	0.796321	-15.5088
PC.aa.C32.2	38.9069	0.394578	7.912	0.395293	5.06128	0.0103281	578.129	0.0799873	8.32297	4.77373e-05	57.8606	0.163481	64.5753	0.0876859	160.415	0.257321	-0.3638	0.851787	273.435	0.175025	-11.5812	0.106339	45.9966	0.573045	-2.19724	0.550634	-2.11179	0.936171	-65.8191	0.000598239	-3.12669	0.00302641	230.963	0.0536899	-0.138505	0.927944	-3.78822	0.777713	-68.223	0.521489	-83.7973	0.351529	-124.741	0.0222296	-31.0215	0.730142	-19.6041	0.95749	2.84823
PC.aa.C32.3	-23.8365	0.163518	-1.46456	0.665951	0.24708	0.739195	-49.6861	0.676973	0.147909	0.857257	-2.40203	0.860383	10.5334	0.426827	-5.18026	0.9129	-0.0909944	0.886236	-13.2208	0.853724	-4.14235	0.101521	-7.0224	0.807149	-0.465465	0.727924	-1.69477	0.861842	-13.5372	0.0582306	0.00132394	0.997146	39.4408	0.355643	0.189086	0.692446	-0.627276	0.89544	4.52947	0.907843	-42.3528	0.202655	-13.9509	0.485545	-30.5533	0.310543	-170.211	0.192766	5.69825
PC.aa.C34.0	-34.0686	0.810381	-3.9465	0.891184	1.99498	0.746856	198.822	0.837232	1.45281	0.829023	91.3667	0.416727	59.6308	0.562795	79.7115	0.837439	4.79531	0.378348	-18.4149	0.975095	19.5878	0.350465	-47.5318	0.840742	10.7231	0.323327	13.2109	0.868561	-65.3858	0.286136	-1.72479	0.565864	299.633	0.370165	-2.88672	0.471731	-22.1394	0.567854	521.141	0.0994305	213.179	0.430982	-94.0072	0.578505	-389.821	0.106283	-1579.74	0.151076	101.063
PC.aa.C34.1	365.545	0.902992	-140.552	0.817012	65.645	0.620984	-942.367	0.966079	90.7272	0.525303	-345.074	0.901994	-561.105	0.825981	-5708.96	0.547477	19.536	0.880838	-13610.8	0.309325	-734.214	0.124862	-6739.14	0.210745	-51.5749	0.832806	-1370.82	0.428758	-1323.33	0.311305	58.187	0.419878	995.097	0.902354	-128.332	0.210857	-1083.37	0.224072	-6029.3	0.389075	-441.27	0.940923	-1425.79	0.695442	-7410.89	0.214328	-21787.4	0.365168	-193.283
PC.aa.C34.2	3099.94	0.456128	236.923	0.779501	344.13	0.0589197	9660.24	0.753074	368.721	0.0597616	-3646.18	0.345458	-2135.45	0.545212	-13039.1	0.320079	-250.617	0.163	-18201.8	0.327498	-1521.68	0.0203275	-10919.3	0.143113	-485.591	0.148917	-1611.24	0.502944	-3669.15	0.0411499	-97.7065	0.32899	-2081.16	0.853057	161.97	0.255787	-1092.24	0.377643	-5681.58	0.559061	-8822.86	0.283142	-5660.11	0.262159	5323.15	0.524164	-26312	0.43252	-773.899
PC.aa.C34.3	7.3827	0.982909	13.1545	0.84898	6.07275	0.689582	-693.501	0.785153	8.78746	0.593293	75.8049	0.811368	126.83	0.662035	-36.6562	0.972973	-1.24403	0.931947	394.271	0.797729	-76.8638	0.15984	-266.374	0.667043	9.53943	0.733281	146.725	0.460581	-201.408	0.17258	-2.73504	0.740193	1141.04	0.21386	1.41323	0.903482	-43.5328	0.67092	-1615.08	0.0421064	-580.834	0.394734	-82.5963	0.842197	486.846	0.472289	2084.91	0.448591	-551.088
PC.aa.C34.4	23.5403	0.156508	5.74021	0.0865219	2.35466	0.000827873	153.174	0.197972	3.11832	2.90672e-05	21.0834	0.145918	18.0047	0.174548	38.229	0.441526	-0.647355	0.33796	112.399	0.11658	-2.1224	0.409949	1.35761	0.962857	-1.11846	0.396298	1.15333	0.90402	-17.1943	0.0155553	-1.02452	0.00728816	94.7342	0.0228741	-0.480749	0.349873	-2.22918	0.640948	-16.8681	0.66159	-46.3172	0.153166	-17.9987	0.37072	1.96716	0.949904	124.345	0.346288	10.2693
PC.aa.C34.5	2.84272	0.38788	0.598606	0.370965	0.300081	0.0339683	28.1656	0.207234	0.539103	0.000289603	5.00969	0.0579393	4.55642	0.0591549	13.8119	0.125418	0.0326264	0.797256	15.7047	0.248882	-0.281195	0.564862	6.22267	0.254617	-0.134372	0.595294	0.578919	0.754771	-2.94731	0.036423	-0.150794	0.0394769	17.5501	0.0212577	-0.122107	0.188025	-0.927683	0.303788	-5.97177	0.420571	-10.9401	0.0807376	-6.211	0.112269	-4.08418	0.470161	-19.8705	0.440108	-1.09119
PC.aa.C36.0	-911.16	0.0739922	-80.0376	0.441625	-1.4012	0.951194	-4480.76	0.240213	-0.153995	0.995028	-88.1896	0.855249	12.9468	0.976582	-98.4167	0.952212	27.2787	0.219144	1516.88	0.512699	19.2286	0.817474	-107.622	0.908401	-16.7777	0.690963	317.55	0.286729	-95.3578	0.671658	-8.02235	0.52165	898.135	0.521195	8.06104	0.649772	-98.7864	0.523664	-1907.31	0.111926	-1290.17	0.208022	93.2848	0.881483	1005.37	0.329148	3356.54	0.418042	-315.759
PC.aa.C36.1	-32.4868	0.974291	-117.607	0.565064	-3.29354	0.941078	-1018.31	0.890425	-1.39682	0.976781	115.36	0.900824	-55.8154	0.947333	-1728.19	0.582915	7.45513	0.862957	-3438.09	0.442675	-82.4812	0.607414	-2100.5	0.242723	-1.56941	0.984646	-567.512	0.327945	-392.072	0.371989	37.1255	0.114493	525.057	0.845133	-56.5857	0.0917225	-342.561	0.247866	-833.905	0.72268	791.591	0.690996	-673.221	0.581847	-4431.2	0.0230938	-12251.1	0.12619	-272.096
PC.aa.C36.2	4111.08	0.320837	40.5907	0.961744	184.44	0.315638	10416.3	0.730399	187.387	0.341654	-3396.28	0.362903	-1932.91	0.572381	-14514.7	0.254325	-178.23	0.311697	-19192.8	0.293961	-1258.44	0.0514425	-8948.6	0.2274	-261.634	0.434821	-2013.62	0.39906	-3246.41	0.0699157	-36.512	0.707253	-1326.11	0.903366	113.517	0.410162	-23.732	0.984419	1356.83	0.888439	-376.66	0.963421	-3645.11	0.469977	1469.9	0.855827	-11903.3	0.721692	2681.8
PC.aa.C36.3	1949.5	0.179752	191.83	0.517765	72.3007	0.263322	7782.51	0.464791	89.0434	0.198689	-159.244	0.904148	147.742	0.902821	-2135.97	0.636803	-22.3923	0.719989	-3484.04	0.590187	-351.994	0.125255	-2346.74	0.370965	-7.39916	0.950202	-452.5	0.591271	-1034.31	0.10128	-12.7848	0.709436	2369.42	0.536525	-30.6251	0.525577	-32.3835	0.939859	1838.2	0.589247	642.842	0.824328	-88.1471	0.960471	-1892.23	0.504148	-874.888	0.940728	1962.53
PC.aa.C36.4	3645.96	0.0828943	363.545	0.39821	172.936	0.062058	12790.2	0.410136	165.401	0.0997338	-1271.17	0.51304	-763.146	0.66701	-5413.52	0.412828	-114.136	0.206597	-8781.22	0.351464	-591.021	0.0775578	-4624.88	0.221861	-133.034	0.437849	-1334.73	0.275002	-1305.58	0.156498	-34.6038	0.489587	-1023.87	0.85617	4.1428	0.953738	-88.7807	0.88732	8921.69	0.0679085	-1386.73	0.741366	-2037.66	0.428822	-241.399	0.953949	-8564.54	0.615251	5597.52
PC.aa.C36.5	360.245	0.0839698	38.3291	0.37024	13.6886	0.13934	2532.26	0.0999375	23.2032	0.0184753	315.035	0.103774	310.12	0.0786534	756.384	0.253662	-0.00874295	0.99924	500.641	0.596	-71.3912	0.0318493	17.1057	0.96415	0.517676	0.975919	28.3551	0.815916	-225.14	0.0126511	-4.07555	0.420553	1300.39	0.0190388	-10.8491	0.130036	9.61491	0.878355	-116.415	0.813259	-143.824	0.73068	-228.933	0.371786	-713.328	0.087642	-889.903	0.600916	-80.7702
PC.aa.C36.6	33.7254	0.373181	4.63727	0.547182	0.707365	0.673409	260.337	0.348616	2.62496	0.143565	94.7244	0.00473876	80.173	0.00922838	217.94	0.0619861	1.42855	0.38019	195.248	0.246191	-4.84184	0.423721	53.4015	0.432055	2.19176	0.474946	35.705	0.0983566	-29.5834	0.0712392	-0.427817	0.636028	333.092	0.000489373	-2.50121	0.0460732	-2.15676	0.847795	-94.7752	0.282825	-27.6559	0.712369	-36.2098	0.431704	-155.085	0.0346561	-133.517	0.661766	-53.3595
PC.aa.C38.0	-517.546	0.120788	-26.1762	0.692675	-1.50799	0.919259	-3089.41	0.2195	-3.72648	0.818322	-64.918	0.837019	-0.569593	0.998427	-182.551	0.865188	16.2164	0.248421	553.248	0.715385	5.85508	0.914425	-241.713	0.692503	-13.1691	0.634287	177.808	0.364552	-75.521	0.60075	-3.29885	0.688496	509.91	0.579092	4.02847	0.725793	-23.6464	0.816925	-1087.84	0.168593	-977.308	0.14619	-79.0052	0.84325	189.7	0.772905	1042.91	0.695019	-136.484
PC.aa.C38.1	-439.636	0.0132448	-49.7655	0.176449	-7.98589	0.320218	-2477.74	0.0614937	-7.16921	0.407827	-12.6921	0.940374	6.95158	0.964137	-80.9616	0.888191	12.4644	0.114809	7.15682	0.993005	29.3886	0.313187	-63.804	0.846151	-1.00639	0.945848	124.531	0.234082	19.5732	0.806713	0.841645	0.847642	249.9	0.610657	1.8505	0.767443	-80.0115	0.136603	-638.169	0.129877	-484.06	0.177344	49.8454	0.82258	55.7305	0.878995	-1116.55	0.447225	-254.863
PC.aa.C38.2	-182.874	0.491476	0.825377	0.987852	4.05508	0.728578	-2956.6	0.108015	-2.01034	0.873678	-259.074	0.22897	-145.744	0.473102	-945.154	0.202933	-0.0649447	0.995209	-715.967	0.530442	-41.5892	0.302159	-460.032	0.311441	10.4647	0.618632	87.0282	0.565874	-103.082	0.372656	2.13187	0.720498	-74.9637	0.910867	-4.15337	0.624116	-135.359	0.0635779	218.507	0.720835	-625.951	0.222655	-36.6954	0.909143	-32.9373	0.947105	-1630.66	0.438418	576.425
PC.aa.C38.3	277.385	0.696249	61.2935	0.668879	12.0078	0.702531	6140.33	0.229013	42.6283	0.206018	731.648	0.228985	781.138	0.162621	1770.17	0.404895	33.5845	0.248462	813.752	0.793505	-115.265	0.299444	247.331	0.844667	66.6182	0.240736	-213.254	0.601664	-527.352	0.0820527	-11.8392	0.468722	2835.93	0.107006	-32.9674	0.138964	81.5614	0.69103	2447.06	0.134728	528.172	0.706288	319.713	0.709374	-2217.94	0.0852745	-2656.5	0.638566	2601.78
PC.aa.C38.4	3930.14	0.0462214	387.102	0.33766	144.593	0.0981261	9761.73	0.503607	109.742	0.248873	-1486.64	0.413333	-939.127	0.57125	-6480.77	0.294644	-114.51	0.174635	-9042.08	0.306585	-463.845	0.141454	-4725.2	0.18335	-115.433	0.473881	-1342.55	0.243003	-962.965	0.267153	-32.4248	0.48743	-2156.77	0.683492	22.6222	0.733593	304.295	0.602773	12635.6	0.00516727	-90.0934	0.981829	-1424.84	0.556271	-19.1786	0.996069	-5699.14	0.721691	7747.63
PC.aa.C38.5	1421.54	0.0115052	211.227	0.067441	57.5676	0.0214261	6356.99	0.132632	60.5806	0.025139	318.539	0.552537	253.731	0.604106	63.6705	0.972186	-23.5479	0.347173	-1317.59	0.61018	-172.048	0.0601219	-948.744	0.360941	-29.1686	0.534221	-284.261	0.393672	-443.424	0.0757549	-13.6318	0.324603	1103.82	0.477358	-18.1021	0.359469	38.6333	0.822477	1867.33	0.162998	7.41296	0.99484	-528.497	0.450976	-1357.08	0.237367	-3155.72	0.496979	1187.25
PC.aa.C38.6	1877.87	0.0771344	228.102	0.29237	75.1625	0.132422	12149.7	0.114437	98.8241	0.0719749	75.0412	0.93843	522.113	0.554593	415.32	0.899725	-63.4953	0.161393	-5372.03	0.247118	-407.236	0.0138055	-1033.04	0.583461	-125.26	0.137736	-679.692	0.258133	-634.248	0.175811	4.71289	0.854834	1314.82	0.639716	-22.4759	0.53389	204.908	0.51342	415.516	0.866755	-1723.64	0.4063	-623.714	0.62461	-3162.24	0.127962	-8697.11	0.300066	-286.846
PC.aa.C40.0	-26.2869	0.624247	-0.88148	0.933403	0.421829	0.857476	-498.26	0.198028	-0.283169	0.912602	-44.1291	0.325503	-5.312	0.902213	-134.436	0.394014	-0.219395	0.917484	-115.14	0.623405	-12.3957	0.126323	-81.0884	0.385834	-2.02814	0.637658	33.6867	0.275868	-30.1636	0.183487	0.160616	0.896896	99.2672	0.48002	0.794974	0.637178	-20.4695	0.179704	-21.8993	0.861511	-166.04	0.115497	-32.3343	0.609326	9.85608	0.920277	-219.398	0.599737	32.7915
PC.aa.C40.1	-242.196	0.129961	-5.41373	0.864627	-3.24959	0.647072	-993.189	0.407298	-4.06464	0.600578	49.1951	0.740082	88.7051	0.514491	202.243	0.68994	10.9251	0.101856	513.575	0.475764	7.73152	0.764486	16.2211	0.95543	10.8307	0.409911	153.932	0.0981891	-29.5024	0.66867	-0.781162	0.839818	486.738	0.261336	-3.2162	0.5512	-29.3898	0.54172	217.362	0.567626	-277.816	0.389286	72.7755	0.703157	-187.61	0.544693	11.7308	0.992629	408.654
PC.aa.C40.2	-109.306	0.65471	20.2218	0.674062	1.52702	0.887244	-1877.12	0.301064	-1.19138	0.919371	-72.5276	0.746202	15.1288	0.941525	-188.801	0.805722	4.88767	0.62657	173.259	0.874159	-27.7777	0.476687	-197.409	0.653494	20.4143	0.304922	181.676	0.199812	-93.0766	0.371686	-4.61729	0.430224	309.978	0.63778	2.81554	0.729559	-37.0975	0.612141	704.373	0.219768	-311.187	0.525087	92.822	0.748449	149.596	0.749312	-83.5556	0.965374	872.947
PC.aa.C40.3	-130.9	0.382537	2.40155	0.935817	-0.665292	0.919371	-959.452	0.372174	-0.146069	0.983789	65.333	0.619628	98.153	0.419355	169.174	0.707581	7.2403	0.230305	353.089	0.589955	-7.03908	0.761344	1.60008	0.995136	7.37276	0.5386	101.166	0.238601	-64.8039	0.306882	-1.42709	0.676864	465.305	0.233153	-1.47615	0.755906	-58.5849	0.165239	99.5389	0.775205	-334.75	0.25509	-6.12343	0.972618	-91.6763	0.740307	-828.487	0.477367	339.398
PC.aa.C40.4	30.4971	0.78953	21.4896	0.35213	3.09088	0.535049	785.867	0.321546	6.36302	0.238415	42.7772	0.650141	94.7081	0.273347	233.841	0.471262	-1.53369	0.732435	106.456	0.825589	-32.0002	0.0606202	12.491	0.94871	-4.34479	0.623902	-24.0573	0.70949	-84.1501	0.0857817	1.54691	0.523842	385.661	0.160559	-4.61366	0.150905	-12.6738	0.690463	56.4355	0.82839	-118.755	0.589908	111.747	0.412229	-316.238	0.102493	-466.882	0.602484	160.368
PC.aa.C40.5	278.003	0.0802391	55.2076	0.0872175	13.2569	0.0591424	2263.99	0.0532575	16.9629	0.024419	149.379	0.315886	137.655	0.311204	303.983	0.549725	-1.75994	0.801471	-338.112	0.638864	-47.2531	0.064032	-141.193	0.626605	-6.14087	0.638895	-75.6871	0.415087	-133.729	0.0542786	-4.31023	0.263091	410.374	0.342454	-6.05497	0.271253	15.806	0.741814	552.454	0.138186	1.02225	0.997446	-30.9174	0.874766	-410.907	0.199449	-672.458	0.604118	418.678
PC.aa.C40.6	1128.8	0.0109392	139.763	0.125699	45.0482	0.0224973	6217.47	0.0612008	59.9033	0.00449356	164.35	0.698163	225.811	0.558458	328.01	0.819811	-24.2221	0.21805	-2004.6	0.323762	-157.86	0.0282701	-605.057	0.460569	-62.6054	0.0877198	-343.469	0.19034	-453.325	0.0199297	-3.96278	0.717806	602.811	0.62317	-19.7319	0.202955	-15.5822	0.909248	-101.583	0.924266	-150.309	0.868354	-592.593	0.28099	-1924.37	0.0302193	-5690.29	0.116287	-50.8859
PC.aa.C42.0	-10.8423	0.760207	1.86135	0.789614	1.22223	0.430743	-387.031	0.130935	0.504556	0.767354	-25.284	0.409681	-18.4179	0.51669	-135.689	0.194653	0.298949	0.832213	-162.311	0.293681	-3.32126	0.548479	-66.8268	0.281728	-0.372618	0.896362	10.1524	0.621138	-16.9808	0.258582	-0.770946	0.347172	-27.9966	0.760407	1.07253	0.325977	-13.1568	0.199835	79.6253	0.336079	-91.2903	0.193067	-22.8467	0.585277	51.7368	0.420105	-205.86	0.456576	92.7732
PC.aa.C42.1	-32.8923	0.227607	-2.17213	0.693088	0.426946	0.721879	-353.525	0.0640503	-0.236931	0.856114	-20.6992	0.3621	-14.8214	0.482435	-105.145	0.173131	0.1667	0.879516	-96.8661	0.4099	-2.03403	0.628215	-53.9289	0.250328	-0.364656	0.866593	21.591	0.165253	-10.5297	0.37187	-0.346728	0.5743	5.9117	0.932276	1.23765	0.108029	-15.2211	0.0436607	19.2511	0.760807	-77.9055	0.141334	-34.3754	0.29317	69.1272	0.136632	-258.902	0.227244	41.2775
PC.aa.C42.2	-20.7957	0.551383	1.97824	0.776169	0.65199	0.671483	-83.7304	0.744609	0.871592	0.601771	1.49725	0.962337	18.2098	0.53234	20.5361	0.84995	0.461095	0.751162	-49.0011	0.752011	-3.84509	0.485995	-5.48365	0.929987	-1.6945	0.548559	18.0074	0.371748	-14.7444	0.325559	-0.414361	0.616393	88.5066	0.340635	0.0990861	0.931796	-11.9924	0.240026	-27.0144	0.741157	-84.4179	0.221084	23.4937	0.573838	13.1551	0.844663	-79.3901	0.774105	28.1111
PC.aa.C42.4	-2.03578	0.972681	4.29639	0.722769	-0.608653	0.815681	480.906	0.255241	2.15899	0.443181	64.5544	0.211979	90.8924	0.0542552	262.52	0.1378	0.690165	0.777762	221.841	0.38825	-10.9505	0.230028	98.2773	0.342243	0.384315	0.934869	-4.7223	0.889341	-36.3323	0.158207	0.903852	0.493932	294.371	0.0493019	-2.7536	0.126293	-1.18483	0.944303	-59.4528	0.663688	-51.5353	0.65605	18.6441	0.795447	-236.648	0.0278161	-311.812	0.508641	-13.3533
PC.aa.C42.5	-11.8025	0.656082	-0.386956	0.942697	-0.857657	0.461355	191.216	0.315316	0.56965	0.651458	40.3327	0.0816455	47.1512	0.0251731	123.842	0.11868	1.17903	0.283115	89.0222	0.441546	-3.04019	0.462028	49.5033	0.286362	0.516721	0.806983	17.004	0.260782	-18.022	0.11505	-0.00406817	0.994669	164.337	0.0135525	-0.824583	0.323438	3.19693	0.675999	-10.4258	0.865184	-6.06224	0.907163	-1.4064	0.965028	-105.657	0.0277933	-167.943	0.425085	9.60178
PC.aa.C42.6	20.1339	0.547466	3.12039	0.634011	1.35141	0.349715	73.8115	0.756386	1.0789	0.500625	0.181439	0.994765	18.8704	0.473793	-28.0202	0.765971	-0.764064	0.537436	-26.733	0.850437	-6.88232	0.164875	-29.0906	0.60454	-1.83692	0.481448	15.4898	0.417473	-30.374	0.0288292	-0.561307	0.458035	104.912	0.219174	0.514969	0.602086	-6.87736	0.459725	37.6729	0.624562	-32.4532	0.619715	-50.5631	0.194142	-37.9036	0.520033	-205.09	0.423654	37.6542
PC.aa.C43.4	-7.99295	0.390835	-0.986211	0.601805	-0.317152	0.439494	-1.07248	0.987361	-0.0981047	0.825302	5.14084	0.53791	9.87664	0.196029	19.9053	0.485518	0.445004	0.252927	17.7711	0.665176	-2.01388	0.164554	6.38291	0.699244	0.156743	0.833998	0.948936	0.859625	-5.28874	0.190306	0.200222	0.346712	42.3613	0.0797389	-0.284521	0.346745	0.410961	0.879623	-16.2373	0.45312	-15.212	0.406262	-6.44764	0.567397	-36.0709	0.0401391	-38.7706	0.601878	-12.062
PC.aa.C43.6	28.1839	0.177371	6.90106	0.0966267	2.10161	0.0199581	72.3965	0.63307	2.37634	0.0156949	4.50595	0.805097	11.1569	0.506451	-3.89688	0.950559	-0.421313	0.619988	-20.0901	0.826549	-6.73603	0.0374149	-15.3631	0.676436	-0.988847	0.554778	-2.96844	0.805969	-25.5567	0.00328279	-0.880861	0.0647827	62.2053	0.24245	0.103989	0.876018	3.52619	0.557742	43.0589	0.375455	-34.0848	0.408854	-31.9067	0.200826	-45.1911	0.243509	-147.623	0.371613	21.7389
PC.aa.C44.12	31.4958	0.0102115	4.98095	0.0410683	1.3215	0.0149505	96.9059	0.302557	1.65935	0.00482826	-1.40621	0.904992	3.93288	0.71483	-10.5474	0.792614	-0.487612	0.358678	-34.6058	0.541512	-4.97658	0.0122406	-13.5024	0.554166	-0.59974	0.561765	-8.44715	0.249131	-14.419	0.00597071	-0.349378	0.252782	27.1649	0.426713	-0.346772	0.41791	-0.0364236	0.992368	6.89969	0.816774	4.45915	0.860129	-19.2141	0.195381	-43.4147	0.072711	-119.231	0.228	-0.380479
PC.ae.C30.0	11.6019	0.497857	6.24106	0.0637473	2.85029	4.6723e-05	126.865	0.280368	3.9067	1.17434e-07	24.2537	0.0894468	17.4227	0.175233	51.3583	0.28197	-0.122165	0.849885	68.618	0.334843	-1.48484	0.559419	5.84817	0.838209	-1.59272	0.227752	-5.41616	0.575424	-23.8672	0.000735224	-1.55163	4.25446e-05	60.6238	0.133287	-0.29819	0.534678	-11.9111	0.0112815	-85.4195	0.0249711	-53.0391	0.106137	-52.7399	0.00809034	-3.04541	0.915968	-255.419	0.0515629	-5.8684
PC.ae.C30.2	-22.1871	0.025265	-2.89722	0.154351	-0.337457	0.442262	63.3888	0.357783	0.258182	0.590475	20.7177	0.0153854	24.2036	0.00205503	59.7845	0.0355015	0.853093	0.0283338	76.8583	0.0639326	0.405244	0.78714	34.1565	0.0393433	0.483902	0.533569	8.05739	0.153637	-7.46267	0.0841843	-0.278389	0.192073	73.8244	0.00310841	0.0953973	0.738498	-2.4318	0.378785	-12.9419	0.570643	-24.7598	0.198517	-18.5127	0.120679	-20.2682	0.238033	-111.2	0.155246	-12.142
PC.ae.C32.0	-28.2503	0.662002	-2.29269	0.857825	0.413168	0.883177	425.331	0.349672	3.62859	0.238527	117.407	0.0199072	113.242	0.014802	308.504	0.0803288	5.44335	0.0266542	290.871	0.28014	-5.62693	0.570465	126.926	0.241607	2.44605	0.631064	-12.5803	0.733402	-55.4298	0.0390922	-2.11287	0.143697	376.368	0.0122164	-0.814402	0.674382	3.7943	0.835688	-137.2	0.355663	-141.757	0.262549	-203.847	0.00552695	-217.81	0.0519784	-961.561	0.0514199	-70.3612
PC.ae.C32.1	-12.1433	0.867242	-4.59671	0.753895	0.269378	0.932662	494.97	0.341168	4.13364	0.229912	102.443	0.102232	115.464	0.0446073	304.068	0.159272	5.25726	0.0736073	301.23	0.337091	-14.801	0.188038	122.254	0.333834	0.427668	0.940979	-11.8292	0.776239	-52.6532	0.0901529	-1.38486	0.40419	411.573	0.0209974	-1.51819	0.50888	-6.44337	0.758083	-211.751	0.205051	-155.078	0.27402	-182.553	0.0326767	-218.276	0.103575	-889.495	0.118203	-78.7128
PC.ae.C32.2	-28.1755	0.263779	-4.78329	0.349377	0.0683915	0.951192	22.4892	0.903207	1.13086	0.347443	37.9937	0.0977285	36.9813	0.0767135	85.5173	0.274219	0.841697	0.430506	69.8047	0.532737	-0.373062	0.925734	28.3431	0.529186	-0.689043	0.735327	9.84083	0.499356	-14.1794	0.195208	-0.256889	0.665803	135.176	0.0411359	-0.186239	0.824464	-8.43016	0.251933	-34.2546	0.561177	-62.9875	0.204781	-45.8354	0.13064	-54.8877	0.26457	-307.136	0.124689	-3.86395
PC.ae.C34.0	15.4886	0.651649	3.95011	0.564251	0.922538	0.540649	770.559	0.00131973	3.62222	0.0246859	119.42	2.23675e-05	110.564	9.11928e-06	366.907	0.000146532	3.21423	0.0201063	343.447	0.0201571	1.03745	0.84835	158.661	0.00719399	2.40632	0.383486	-3.45133	0.861889	-32.8274	0.0233678	-1.59228	0.0455181	362.873	6.07793e-06	-1.91865	0.0810165	-8.49946	0.399597	-54.597	0.495548	28.6302	0.673628	-71.52	0.0770075	-150.888	0.0163093	-152.681	0.573728	-11.6302
PC.ae.C34.1	-13.2905	0.926267	-20.3576	0.482206	-3.20694	0.614803	117.972	0.910959	0.625732	0.927253	72.1669	0.580638	82.9145	0.488163	0.870337	0.998447	6.66054	0.274992	-513.103	0.420323	-33.1119	0.143313	-105.868	0.682803	0.862639	0.941167	-69.5902	0.401272	-93.9812	0.126417	1.07488	0.751207	295.769	0.436341	-1.70382	0.721569	3.08709	0.942033	-356.841	0.286662	-87.8308	0.758327	-225.727	0.187702	-467.592	0.0873557	-1550.22	0.173485	-163.214
PC.ae.C34.2	28.6196	0.775073	-0.66753	0.97385	5.70318	0.193216	763.259	0.289609	9.88708	0.0349812	101.032	0.250386	110.634	0.168313	230.019	0.448094	0.785466	0.851099	135.198	0.758538	-24.759	0.113226	-15.6689	0.929519	-7.16554	0.369888	-40.5118	0.480532	-116.398	0.0060428	-3.08961	0.181335	367.833	0.14756	1.03766	0.752701	-1.62405	0.95545	-232.037	0.316037	-261.111	0.181052	-259.153	0.0293651	-250.485	0.189021	-1565.48	0.0468548	-115.68
PC.ae.C34.3	62.5712	0.432913	9.29752	0.567916	7.34821	0.0325639	944.428	0.0794456	11.7685	0.0012501	70.8816	0.262708	82.9596	0.150344	207.613	0.341417	0.265973	0.932564	199.743	0.547421	-28.8795	0.017368	6.81252	0.959783	-3.61064	0.56054	-41.0306	0.360441	-115.287	0.000524084	-3.73755	0.0324111	286.25	0.126399	0.570163	0.813496	0.975521	0.964771	-249.37	0.163756	-90.7465	0.555239	-199.705	0.0350827	-149.126	0.276855	-1080.35	0.0842703	-114.881
PC.ae.C34.4	3.12288	0.694182	0.444252	0.780547	0.323794	0.346409	43.2531	0.425798	0.61401	0.10029	10.0747	0.106663	10.2566	0.0722568	26.6429	0.218304	0.186477	0.537591	32.3455	0.325631	-1.27271	0.278518	7.11853	0.590721	0.150527	0.805878	-0.73695	0.869255	-9.80951	0.00280805	-0.26954	0.10762	31.2933	0.0919088	0.0546781	0.806897	1.42242	0.51359	-22.8941	0.199333	-14.1712	0.351409	-12.9153	0.166703	-11.2483	0.403263	-51.1656	0.405328	-11.1227
PC.ae.C36.0	3.42618	0.91629	2.82322	0.659395	0.895339	0.531388	215.941	0.37059	1.71376	0.272075	50.4624	0.0854249	45.2144	0.0928584	113.532	0.261053	1.77174	0.185205	117.491	0.416895	-2.68835	0.604027	14.8108	0.799753	0.695012	0.793385	6.40988	0.73516	-21.2592	0.123145	-0.721372	0.353139	159.18	0.062311	-1.17497	0.268143	-6.92601	0.475315	-148.387	0.0498529	-33.2145	0.610037	-46.5555	0.22487	-73.9228	0.227972	-176.04	0.490641	-39.256
PC.ae.C36.1	-177.84	0.766176	-14.5349	0.903335	-6.79756	0.796823	-1538.77	0.728066	1.09863	0.969391	296.229	0.591027	360.75	0.4737	449.082	0.811177	9.0609	0.719811	648.016	0.808399	-114.233	0.230062	-81.2228	0.939828	38.8526	0.423666	302.766	0.380566	-279.732	0.274358	1.80862	0.899432	2430.29	0.126305	-2.71482	0.89302	-168.227	0.34394	-2776.83	0.0444884	-860.043	0.469063	-179.271	0.80257	696.792	0.551944	2441.66	0.608565	-913.101
PC.ae.C36.2	-317.418	0.327081	-6.64433	0.917243	6.2101	0.665064	-1415.29	0.561222	10.438	0.503809	218.986	0.471444	250.511	0.367104	493.121	0.633969	8.20961	0.54526	1032.32	0.479674	-17.2002	0.74316	67.0753	0.909384	-14.8569	0.577754	161.154	0.394188	-149.179	0.282093	-7.50949	0.342488	1444.26	0.0999589	6.12947	0.579	-105.569	0.28121	-1509.93	0.0457519	-982.274	0.129538	-324.289	0.398798	370.933	0.557938	-155.092	0.951831	-474.845
PC.ae.C36.3	61.7417	0.409213	7.6786	0.613744	4.45034	0.175751	357.867	0.512635	4.98692	0.159574	17.1905	0.800586	26.7568	0.666761	-38.9858	0.866817	-1.72147	0.588574	-219.091	0.509517	-28.6994	0.013719	-140.853	0.290983	-2.02448	0.73757	-35.1682	0.414778	-85.1179	0.00749515	-0.679643	0.700258	116.187	0.556538	-0.55044	0.826161	6.22624	0.777165	-73.7314	0.672616	-81.7738	0.579786	-90.707	0.316788	-192.338	0.185511	-1011.52	0.0884817	-6.35738
PC.ae.C36.4	235.94	0.207392	25.629	0.503024	14.2109	0.0841569	1761.88	0.199025	18.1022	0.0405334	134.489	0.434012	134.04	0.393265	122.86	0.8347	1.41743	0.86109	-565.889	0.499267	-53.2798	0.0729787	-133.901	0.691746	-1.53811	0.9196	-120.326	0.265921	-191.009	0.0179613	-5.99253	0.176764	283.386	0.571702	-2.9622	0.642259	4.16635	0.940314	520.506	0.232506	-175.161	0.637519	-446.847	0.0476123	-628.719	0.0879276	-2984.68	0.0453407	329.344
PC.ae.C36.5	352.544	0.0505511	31.2504	0.399118	12.579	0.116777	2142	0.107796	17.2861	0.0446665	87.1249	0.604177	140.447	0.3586	170.347	0.766409	-3.45611	0.660865	-266.053	0.744567	-55.0909	0.0564919	-39.9854	0.903247	-8.63958	0.559975	-119.04	0.258229	-155.278	0.048969	-4.70965	0.277479	431.053	0.375991	-1.83923	0.76717	40.5664	0.452849	598.279	0.157671	-92.5977	0.798284	-306.2	0.165303	-429.635	0.233041	-1459.94	0.31929	323.542
PC.ae.C36.6	13.5097	0.398278	0.61128	0.851658	0.339065	0.632156	224.696	0.0516046	1.28386	0.089138	42.1144	0.00234332	41.4135	0.00102563	119.807	0.0130733	0.827539	0.224528	116.232	0.0993342	-3.78729	0.134768	44.7155	0.115329	1.15373	0.371013	2.08828	0.82102	-22.3896	0.000882864	-0.444949	0.238149	130.116	0.00118859	-0.592227	0.268639	5.14552	0.272279	-22.4195	0.547726	-4.75038	0.880612	-39.6028	0.0391107	-98.5731	0.000981704	-194.587	0.127931	-30.9099
PC.ae.C38.0	98.9609	0.483917	26.3684	0.356028	9.33604	0.133055	1632.81	0.11514	13.6782	0.0397384	140.116	0.286966	171.091	0.152174	417.087	0.350945	-4.98494	0.416859	-188.988	0.765874	-58.1055	0.00879084	-49.3982	0.846834	-10.0758	0.380956	-15.4224	0.850639	-144.844	0.0166742	0.0406618	0.990505	611.629	0.106194	-6.23383	0.196804	-6.49165	0.878036	-523.875	0.110723	-219.687	0.433202	-82.2441	0.632392	-651.905	0.0182228	-1677.5	0.137281	-329.976
PC.ae.C38.2	-440.993	0.221321	-16.9288	0.81526	-4.80869	0.762834	-3290.49	0.211614	-11.3144	0.513671	50.2947	0.877549	72.7086	0.808223	-261.273	0.814237	10.3807	0.490875	395.213	0.805256	-24.1587	0.671836	-340.585	0.596264	22.0911	0.449844	251.635	0.226855	-119.988	0.439488	0.810873	0.923866	995.907	0.2983	2.42839	0.83783	-130.29	0.21379	-958.897	0.255055	-795.272	0.265759	-71.3134	0.869241	308.414	0.653648	-250.281	0.930349	-20.7252
PC.ae.C38.3	-22.1051	0.958511	2.11697	0.980337	6.32281	0.734155	1282.37	0.671041	17.5554	0.384113	390.025	0.268595	443.785	0.16344	981.195	0.424724	6.48576	0.704608	1190.87	0.51338	-88.6941	0.176787	-43.2885	0.953297	40.6169	0.223301	95.4511	0.694038	-341.024	0.0595486	-1.94985	0.838785	2171.57	0.0289753	-15.2749	0.225769	-55.3416	0.64898	103.125	0.916126	-317.15	0.702026	-43.2886	0.932455	-880.697	0.244648	-1022.11	0.760652	275.747
PC.ae.C38.4	125.909	0.561164	11.3611	0.796812	7.24516	0.44683	1418.17	0.360627	14.6131	0.153711	234.033	0.204563	253.255	0.131737	478.279	0.459242	8.58086	0.334902	56.766	0.952309	-47.934	0.156627	55.7253	0.883826	15.8747	0.355911	-44.6047	0.719644	-214.037	0.020831	-4.64377	0.349554	1137.79	0.0274066	-7.14685	0.298307	-24.641	0.694394	352.799	0.480909	94.2356	0.824284	-283.477	0.278284	-625.039	0.118686	-1995.06	0.24644	346.41
PC.ae.C38.5	449.968	0.0463905	37.2176	0.423727	13.6966	0.174601	1476.79	0.380875	12.6306	0.246429	-148.209	0.485993	-40.0435	0.836468	-602.923	0.403301	-11.9709	0.226832	-1512.52	0.136805	-86.4976	0.0162508	-507.437	0.216765	-19.1898	0.301281	-185.428	0.159419	-153.981	0.122208	0.798786	0.884432	-172.692	0.779488	-2.73705	0.726887	66.5486	0.326939	762.906	0.150766	-99.1542	0.827392	-216.15	0.438114	-553.464	0.223601	-2160.65	0.239875	422.489
PC.ae.C38.6	262.877	0.0129971	30.3413	0.166213	9.54356	0.0435038	1285.75	0.103791	11.094	0.0289893	18.626	0.853232	62.1896	0.496965	-13.1206	0.969402	-5.90299	0.209024	-472.79	0.327876	-45.2254	0.0075515	-128.041	0.511714	-8.38026	0.339765	-66.1083	0.289751	-104.615	0.0250908	-1.34005	0.606129	207.432	0.475763	-2.79622	0.450387	28.5466	0.374265	113.206	0.654488	-22.3833	0.917022	-164.286	0.211445	-397.122	0.0635874	-1107.25	0.203096	60.8216
PC.ae.C40.0	191.222	0.323024	40.1891	0.307761	12.4441	0.143661	1618.01	0.251945	17.3014	0.0576311	158.944	0.36896	202.512	0.20856	280.28	0.642614	-3.19944	0.700484	-26.7784	0.97525	-56.9555	0.0616324	-148.142	0.669644	-15.6781	0.315332	-15.1942	0.89196	-171.532	0.0404131	-1.45554	0.751301	781.72	0.124987	-7.59217	0.241367	-0.825917	0.988471	-179.718	0.69089	-368.949	0.33356	-246.492	0.295143	-769.882	0.0410134	-2028.78	0.19092	-59.8668
PC.ae.C40.1	-62.364	0.561326	7.35703	0.726762	4.13675	0.376513	-676.009	0.384291	2.4558	0.633009	-4.16858	0.964659	13.9414	0.872788	-142.271	0.657039	2.52233	0.559217	-51.62	0.912577	-17.125	0.298477	-189.481	0.309467	0.252154	0.976675	56.5264	0.360265	-69.8346	0.122087	-1.51521	0.542515	205.729	0.463841	-0.341005	0.920629	-59.5764	0.0458753	-72.2442	0.773117	-315.248	0.134149	-102.758	0.415281	25.2026	0.898669	-576.792	0.489356	153.1
PC.ae.C40.2	-262.777	0.269058	-21.668	0.653789	-10.0335	0.332547	780.726	0.632377	-2.07225	0.85498	403.429	0.0302486	383.626	0.0241595	1083.48	0.0939001	17.3045	0.0556237	1632.69	0.0962566	19.7483	0.576893	458.516	0.24694	40.8902	0.0232018	167.252	0.211395	-77.2064	0.453553	-1.03619	0.838211	1569.23	0.00405738	-9.89172	0.139389	-2.05375	0.974981	-13.2286	0.980439	-44.6239	0.922374	117.508	0.679214	-530.325	0.190975	494.467	0.790565	185.789
PC.ae.C40.3	13.5962	0.970138	-4.30637	0.953377	-0.850962	0.957519	-90.8123	0.972355	-0.223623	0.989669	302.575	0.330517	276.03	0.334849	256.11	0.814889	2.58246	0.86332	54.8811	0.972472	-49.956	0.379818	-194.323	0.761559	48.7723	0.0871733	60.8653	0.770007	-170.812	0.277037	-1.24983	0.880831	1617.79	0.065628	-5.81264	0.619279	34.3816	0.742227	1191.06	0.153198	-40.5063	0.954626	82.5536	0.850833	-445.133	0.516604	-552.678	0.848272	790.9
PC.ae.C40.4	49.9116	0.75751	19.0341	0.556056	1.05408	0.881196	999.893	0.370612	7.35105	0.338435	269.945	0.0330012	243.687	0.0359114	646.729	0.142806	8.34177	0.172631	615.661	0.360083	-21.3663	0.388475	205.662	0.448492	20.7838	0.0934696	30.0843	0.743516	-158.238	0.0187168	-2.51817	0.48	960.593	0.0102195	-6.93444	0.124789	11.8272	0.7933	268.726	0.467752	126.05	0.687185	-85.3446	0.65724	-588.368	0.0272322	-1035.69	0.411434	213.278
PC.ae.C40.5	184.162	0.467714	37.8239	0.460963	14.5189	0.193242	2520.21	0.179088	20.7555	0.0847825	-10.6753	0.965246	200.89	0.356846	359.429	0.658864	-16.9921	0.125904	-694.107	0.542853	-117.93	0.00279219	-99.2672	0.828884	-15.4927	0.45339	-59.9702	0.682969	-224.861	0.0391558	2.8425	0.644204	602.745	0.388882	-8.56182	0.329101	-13.9838	0.854156	-380.871	0.522992	-297.726	0.554261	6.47107	0.983276	-988.584	0.0479163	-2887.49	0.153088	-277.586
PC.ae.C40.6	102.061	0.278548	12.6373	0.510852	5.21817	0.209573	821.553	0.238857	8.84006	0.0472738	35.012	0.700217	95.4551	0.236985	201.014	0.505583	-3.42483	0.41133	-292.821	0.48955	-44.9448	0.00217075	-5.68259	0.973442	-5.79209	0.450396	-6.31794	0.907851	-113.435	0.00479833	0.032843	0.988528	292.233	0.259026	-2.94258	0.367826	-4.88683	0.863234	-192.752	0.385107	-78.4911	0.675765	-85.8957	0.454683	-388.126	0.037914	-1297.98	0.0845851	-68.1944
PC.ae.C42.0	-177.374	0.0361867	-16.6241	0.33073	-2.6192	0.486777	-703.778	0.255272	-3.21365	0.434845	19.277	0.799006	29.7777	0.669501	-46.4135	0.85711	6.38918	0.0696554	48.9609	0.896559	6.75362	0.615442	-38.3056	0.799602	4.02127	0.559583	77.3305	0.11538	-13.1649	0.721419	-0.6672	0.735694	171.599	0.44391	1.15732	0.667245	-34.1114	0.161368	58.4391	0.770454	-238.717	0.156175	-70.0976	0.493975	19.023	0.904688	-545.498	0.418543	160.607
PC.ae.C42.1	-143.668	0.298564	-0.97857	0.971513	0.0643395	0.991602	-1322.23	0.198389	-1.61082	0.80891	-25.3796	0.843424	1.87641	0.987291	-162.949	0.709997	4.77903	0.414524	89.2905	0.885837	-0.521987	0.981316	-150.52	0.547035	4.10831	0.717089	119.792	0.134577	-40.1308	0.498232	-1.77168	0.596871	180.129	0.63123	1.81513	0.697815	-30.9571	0.456503	117.615	0.718929	-287.448	0.298725	-36.9992	0.822476	88.0517	0.743692	-264.693	0.808952	300.168
PC.ae.C42.2	-61.6685	0.217836	-2.58165	0.793979	0.571383	0.795317	-377.723	0.301041	0.402785	0.867681	6.64745	0.881199	15.344	0.708993	-31.8834	0.833777	1.95853	0.331202	35.3613	0.873022	0.0545586	0.994473	-21.9658	0.804346	-0.199211	0.960803	37.1722	0.199027	-15.5397	0.46705	-1.00507	0.38924	114.492	0.386238	0.85632	0.586793	-24.7701	0.0842043	-3.1296	0.978802	-170.318	0.0848377	-24.4198	0.68074	89.3869	0.32038	-162.964	0.67792	86.3971
PC.ae.C42.3	-50.961	0.525177	-1.2948	0.936456	-1.01748	0.773333	13.3307	0.981708	1.14918	0.763919	41.0131	0.565775	76.204	0.243897	167.342	0.493206	1.85112	0.578002	-28.7368	0.935024	-12.8843	0.301652	22.2287	0.875365	-0.0616374	0.992344	-2.67587	0.953776	-45.6411	0.187059	1.8066	0.318239	243.395	0.242458	-3.15062	0.216917	-26.4059	0.252893	-237.924	0.199108	-115.963	0.461718	0.755265	0.993782	-259.501	0.0842736	-758.304	0.231464	-62.5216
PC.ae.C42.4	16.3528	0.665219	4.89286	0.522962	1.3329	0.421221	219.485	0.423294	2.24222	0.212336	21.7034	0.526671	32.2003	0.2928	47.4044	0.682584	-0.0776677	0.961129	-6.78757	0.967516	-11.2151	0.0565735	-13.3462	0.841827	0.478774	0.874143	-5.25269	0.808569	-37.625	0.0192569	-0.481313	0.582528	134.969	0.164591	-0.617893	0.617489	4.76939	0.661995	40.1077	0.648251	7.43632	0.920115	8.90784	0.845487	-89.4835	0.211015	-93.7726	0.755093	33.3635
PC.ae.C42.5	119.705	0.206097	21.4424	0.265451	6.51433	0.119089	993.338	0.157353	7.63808	0.0905645	-37.5689	0.684001	40.1219	0.625674	-30.1924	0.92151	-7.20387	0.0857476	-389.733	0.361939	-42.9374	0.00383915	-94.0252	0.58532	-5.75953	0.457505	-37.9543	0.489839	-89.4159	0.0293556	0.214133	0.926467	104.38	0.692248	-1.67834	0.613904	6.43193	0.821874	59.8839	0.788744	-78.5265	0.677434	-21.8482	0.850852	-310.981	0.103928	-887.962	0.245464	-10.9043
PC.ae.C42.6	34.8469	0.451273	7.92824	0.396569	1.94317	0.340958	447.31	0.185446	3.99143	0.067394	47.1122	0.265232	63.5326	0.0982558	137.68	0.339836	-0.42353	0.830179	42.7346	0.835887	-14.739	0.0427031	26.5632	0.748986	-1.15945	0.757119	-8.78326	0.742665	-44.6529	0.023994	-0.33111	0.763522	233.561	0.0545362	-1.74996	0.257955	3.29909	0.809532	-104.662	0.331821	-22.0395	0.809982	-34.4835	0.53859	-203.241	0.0220281	-371.58	0.314927	-52.0664
SM.a.C30.1	40.7193	0.0405478	13.4228	0.000466648	5.04998	3.57019e-11	151.743	0.301413	5.90427	2.04135e-13	14.9041	0.408393	5.00527	0.760854	13.7923	0.822293	-2.28768	0.00266038	69.8358	0.430907	-4.59072	0.13899	-54.385	0.120515	-5.32088	0.000478858	-4.07199	0.7266	-29.9542	0.000308041	-1.84575	4.9371e-05	20.8416	0.691716	-0.190199	0.769884	-9.71799	0.0926944	-29.0289	0.536844	-86.9172	0.0262474	-51.5761	0.0299701	-11.1555	0.769066	-287.166	0.0676494	25.1879
SM.a.C32.1	152.465	0.498866	66.003	0.145401	35.3231	0.000180794	3507.52	0.0296069	53.7452	2.15769e-08	506.332	0.0114775	411.588	0.0248505	1297.13	0.0591026	-1.56843	0.867878	1969.51	0.0442129	-29.7473	0.40056	300.621	0.4516	-20.2755	0.259698	38.9099	0.764193	-325.47	0.000524401	-19.372	0.00014699	1258.59	0.0305305	-5.86589	0.425012	-95.148	0.145161	-453.114	0.386387	-519.561	0.239401	-795.488	0.00247873	-649.807	0.131349	-3396.32	0.0556361	135.612
SM.a.C32.2	10.8088	0.543426	6.48169	0.0668569	3.1973	1.02481e-05	92.6172	0.466853	3.88481	4.3948e-07	9.30293	0.54709	6.52745	0.644046	15.7486	0.764895	-1.39257	0.0378118	30.2486	0.693961	-3.57739	0.175373	-37.0132	0.215024	-2.98234	0.0281431	1.21445	0.904926	-23.2918	0.00170623	-1.2674	0.00160183	33.0329	0.465622	0.0580618	0.916072	-4.56429	0.362339	14.5715	0.721956	-66.7941	0.0506466	-39.8219	0.0585106	-8.71103	0.790061	-208.398	0.133451	37.6897
SM.a.C33.1	-137.366	0.23553	-25.8643	0.271534	-6.76918	0.18501	2217.3	0.00711301	6.90115	0.211351	504.49	3.63529e-08	492.07	1.24635e-09	1605.68	4.00563e-07	14.2297	0.00263393	1952.51	4.85763e-05	13.8098	0.452318	827.822	1.63614e-05	9.15894	0.326965	82.299	0.21644	-88.3094	0.0781088	-3.02891	0.267117	1542.92	2.50424e-09	-5.76396	0.127245	6.89038	0.840149	-204.585	0.449955	-133.232	0.561499	-280.537	0.0426844	-764.06	0.000253316	-1001.59	0.279909	-167.548
SM.a.C33.2	-9.42953	0.0465951	-1.81165	0.0605495	-0.293108	0.15864	32.0001	0.327839	0.0853449	0.708281	11.5178	0.00178825	10.9045	0.00118397	33.731	0.00859737	0.370759	0.0418799	39.9247	0.0425626	0.936302	0.186589	19.0794	0.0148734	0.196098	0.595467	1.43559	0.595454	-0.896192	0.66765	-0.026489	0.795081	34.9598	0.00139345	-0.109393	0.42116	-0.0217807	0.9868	-7.37509	0.49627	-11.9854	0.189751	-7.12958	0.211963	-18.9489	0.0190777	-45.9435	0.219378	-5.698
SM.a.C34.0	-48.3978	0.523796	5.20815	0.736687	2.81504	0.398018	-247.251	0.646781	3.65317	0.309065	41.0622	0.537949	58.2062	0.342539	65.7999	0.772271	1.98141	0.529336	118.095	0.72067	-14.7171	0.203089	35.7299	0.78786	1.23139	0.837789	0.291564	0.994638	-62.6499	0.0553035	-1.40877	0.415176	190.111	0.329406	-0.455243	0.851137	-25.7291	0.232757	9.0555	0.958721	-274.486	0.0601031	-180.534	0.0463676	-146.465	0.311694	-1333	0.0245708	22.7462
SM.a.C34.1	-909.122	0.677382	41.4431	0.925454	41.6458	0.663741	12571.5	0.422924	89.9174	0.383649	2893.62	0.135288	3307.13	0.0613657	8119.36	0.220456	91.3518	0.314567	7849.6	0.40881	-250.247	0.458235	3976.85	0.299095	-51.4279	0.769201	-398.965	0.748047	-1682.06	0.0703226	-25.5221	0.611286	10295.9	0.0663109	-44.2962	0.528388	-743.09	0.235472	3544.05	0.479057	-4965.3	0.242651	-3652.1	0.158458	-7113.25	0.0861352	-25262.7	0.139924	1626.41
SM.a.C34.2	-265.511	0.308177	-23.24	0.66103	3.07454	0.78835	75.4943	0.967713	0.867303	0.944124	96.2197	0.67467	173.129	0.411624	150.859	0.847055	4.43186	0.680881	-8.87835	0.99374	-37.9705	0.337171	-39.2581	0.931257	-27.953	0.169696	-24.5271	0.868605	-125.678	0.261925	1.27877	0.828174	509.838	0.447482	0.29588	0.971618	-64.5204	0.384084	633.678	0.287466	-796.901	0.113816	-351.497	0.257562	-830.735	0.0958889	-3513.98	0.0844477	254.824
SM.a.C35.0	-5.68136	0.765043	-0.735341	0.849419	0.135183	0.870302	41.5319	0.749492	0.813395	0.362605	29.7495	0.0662071	34.7521	0.0194353	71.3422	0.194915	0.383866	0.610713	81.7105	0.302474	-2.17627	0.434763	45.4502	0.158492	-1.49561	0.308069	-10.0918	0.3391	-13.6687	0.0917114	-0.22121	0.592382	91.7775	0.0488782	0.0762274	0.891181	-0.451197	0.930796	23.406	0.582965	-62.0083	0.08545	-39.7756	0.075039	-38.7987	0.250952	-188.136	0.201647	-2.78444
SM.a.C35.1	-88.7533	0.198619	-13.92	0.320069	-3.86761	0.204102	1189.84	0.0157671	3.63981	0.270329	269.176	1.52724e-06	282.452	8.96638e-09	913.285	1.51762e-06	7.2322	0.0104352	1078.48	0.000175702	3.93186	0.719688	514.347	5.56017e-06	5.09761	0.360114	35.9364	0.36751	-55.2523	0.0633085	-1.34892	0.406375	891.306	1.02257e-08	-3.43541	0.121115	7.35164	0.717477	-102.717	0.525283	-92.6075	0.498753	-114.611	0.167652	-401.996	0.00117337	-352.842	0.523154	-117.145
SM.a.C36.0	-129.919	0.0527425	-22.1887	0.103302	-2.596	0.382774	-209.417	0.666012	-0.380843	0.906255	91.4756	0.129547	95.7604	0.0830174	196.049	0.340844	4.74938	0.0902448	244.455	0.408514	0.444194	0.966352	152.324	0.200638	-0.898024	0.867544	-13.9457	0.719862	-36.2916	0.21633	-0.22555	0.88406	304.032	0.0827041	0.575512	0.790456	-14.3787	0.458845	-12.5162	0.936438	-145.184	0.272298	-114.55	0.158469	-137.215	0.286671	-454.953	0.396956	-53.119
SM.a.C36.1	-535.091	0.308216	-60.8565	0.567896	-4.86835	0.832749	3603.38	0.336486	21.4194	0.389541	977.079	0.0335686	1149.89	0.00603664	3241.95	0.0394719	23.2727	0.280739	4263.9	0.058177	-50.3068	0.531666	1793.3	0.0484612	-7.66825	0.855047	65.7522	0.825725	-382.688	0.0870299	-3.83966	0.747181	3840.39	0.00369863	-9.97491	0.543182	-77.9605	0.60293	2.25109	0.998511	-1194.65	0.241983	-638.429	0.30652	-1606.09	0.0986105	-1899.99	0.64571	-241.082
SM.a.C36.2	-299.444	0.203006	-44.6074	0.350434	-3.00255	0.770485	-237.661	0.88218	-2.85198	0.798503	43.4601	0.815577	177.827	0.316967	212.473	0.74085	-1.13163	0.900863	486.338	0.617848	-39.8841	0.249256	148.782	0.703788	-14.3321	0.434783	8.81725	0.946789	-123.675	0.220049	4.89836	0.323954	806.089	0.161944	-1.34196	0.839873	-38.6775	0.548996	117.911	0.824059	-582.089	0.195536	-84.1385	0.763054	-470.178	0.242021	-1340.28	0.463271	-46.3715
SM.a.C36.3	0.939408	0.960887	-0.353237	0.927964	0.764829	0.363307	16.6967	0.903514	0.637864	0.481909	-5.25579	0.753211	10.4903	0.50208	-12.9562	0.821667	-1.29839	0.0804466	61.9886	0.459392	-4.25618	0.142636	7.52518	0.823347	-3.38117	0.0208302	13.7222	0.207518	-13.0177	0.116054	-0.336039	0.445239	61.9873	0.213688	1.14007	0.0549136	0.715442	0.896838	51.1898	0.244341	-44.5609	0.23067	-30.9876	0.179452	5.64385	0.877324	-71.6849	0.63872	4.00525
SM.a.C36.4	-3.36918	0.224442	-0.477463	0.396547	0.0232225	0.84827	-14.7632	0.452128	-0.00289303	0.98257	-0.652035	0.774308	1.09402	0.618951	0.409808	0.959367	-0.104287	0.332094	10.0594	0.399453	-0.0239982	0.95403	1.21121	0.798795	-0.281432	0.186903	1.48289	0.343233	-1.41938	0.235165	-0.0497772	0.399812	2.62611	0.708998	0.188689	0.0243983	1.70796	0.0307357	5.05481	0.421063	-10.1604	0.0538283	-1.1571	0.727232	-0.348017	0.945533	-15.8552	0.467742	1.14162
SM.a.C37.1	-56.3156	0.212304	-6.72315	0.461346	-1.57298	0.430963	650.609	0.0461122	3.16776	0.141237	159.618	3.26304e-05	160.627	3.34319e-06	516.234	8.59658e-05	4.03977	0.0291144	700.714	0.000203083	1.65518	0.817622	275.788	0.00031847	3.10468	0.395314	39.7158	0.125377	-27.7252	0.153823	-0.815971	0.444744	550.714	2.39275e-07	-2.72061	0.057048	-2.56773	0.847451	-75.8523	0.473605	-90.8903	0.309839	-85.1262	0.112136	-261.238	0.00120153	-228.514	0.525488	-103.709
SM.a.C38.1	-39.4456	0.927722	53.2014	0.533553	35.647	0.0596039	1952.11	0.548798	48.2965	0.0182963	191.166	0.637569	249.819	0.500864	259.612	0.851199	-3.48584	0.84724	520.63	0.790198	-112.498	0.105347	-383.601	0.626091	-11.2841	0.751988	-100.706	0.691568	-378.946	0.0386444	-10.0328	0.342411	1207.85	0.30556	-14.3354	0.32992	-94.7649	0.470475	-742.442	0.469482	-557.254	0.522898	-517.964	0.312793	-1184.66	0.158313	-3627.09	0.288317	-176.52
SM.a.C38.2	55.6789	0.775071	-1.25394	0.974766	10.1185	0.240186	642.171	0.652027	13.795	0.133513	-112.194	0.525983	0.0928827	0.999544	-346.355	0.566535	-6.5612	0.431725	-515.095	0.550797	-71.2012	0.0184894	-261.811	0.4549	-13.4884	0.392259	-50.8277	0.650893	-171.007	0.0411142	-4.131	0.369499	236.24	0.64708	6.63342	0.309404	-21.3426	0.709854	-288.452	0.525269	-252.563	0.512228	-181.951	0.441836	133.803	0.726811	-703.377	0.654145	-57.991
SM.a.C38.3	-0.378748	0.960159	0.197952	0.896704	0.158425	0.635657	-21.2447	0.703381	0.263637	0.465623	3.97778	0.56781	4.81107	0.449168	5.50177	0.816628	-0.0115415	0.971286	29.8422	0.375625	-1.09553	0.363351	-0.829662	0.951366	-0.0659471	0.914598	3.54327	0.417032	-4.84179	0.136496	-0.123076	0.496098	31.654	0.114756	0.0941546	0.712758	-0.667002	0.766636	-25.2005	0.152387	-17.2197	0.24957	-6.07168	0.505098	11.9565	0.421983	50.0152	0.408508	-8.45838
SM.a.C38.4	2.69941	0.185806	0.353889	0.391825	0.136749	0.129162	-1.91326	0.899562	0.092253	0.345749	-0.380391	0.840553	-0.246653	0.886528	-5.7795	0.367502	-0.0507814	0.559058	-4.80691	0.599974	-0.332204	0.309548	-2.8192	0.444216	-0.165532	0.319965	0.364472	0.759217	-0.8997	0.313438	-0.0665157	0.172666	3.67201	0.504419	0.0621944	0.369328	-0.180674	0.767231	3.50001	0.466008	-2.49726	0.540073	-1.66239	0.503118	2.74762	0.495199	15.319	0.349073	1.27249
SM.a.C39.1	-84.2974	0.44996	-7.34771	0.744156	0.775477	0.874942	1355.63	0.0942234	12.3229	0.0184931	340.459	0.000454812	335.592	0.000135658	1071.54	0.00128294	6.08996	0.191685	1746.96	0.000189711	-2.18911	0.901667	519.9	0.00723077	8.36674	0.352393	101.6	0.110949	-109.189	0.0203112	-4.54359	0.0844471	1190.19	1.28459e-05	-4.36438	0.229719	-2.09508	0.949246	-284.004	0.274822	-83.2628	0.706541	-241.846	0.0662309	-423.767	0.0416927	-466.52	0.599189	-77.4535
SM.a.C39.2	-63.2786	0.048502	-4.57358	0.486884	0.0901266	0.94959	-182.56	0.422166	0.565913	0.714238	3.20329	0.908544	25.9809	0.321283	32.3272	0.737104	0.854791	0.519501	5.87907	0.967628	-6.81322	0.157738	-6.80878	0.904007	-2.02975	0.420885	23.5055	0.202009	-25.4417	0.0698149	-0.503269	0.495191	128.534	0.134772	1.06572	0.288332	-14.5591	0.10041	-101.199	0.172438	-148.96	0.0160198	-61.3731	0.115801	-3.43894	0.954492	-916.654	0.00190114	-16.4713
SM.a.C40.1	-1248.78	0.00238633	-143.837	0.0947198	-10.3535	0.581269	1535.88	0.618046	10.9005	0.589771	783.193	0.0370197	825.635	0.0161137	2062.15	0.11092	47.8285	0.00693757	3589	0.0521621	-14.0195	0.83417	1092.14	0.144588	70.6657	0.0350043	102.791	0.673722	-392.236	0.0322929	-8.89214	0.368802	2497.38	0.0216401	-15.0635	0.278151	-88.7822	0.473197	-120.422	0.902894	-580.748	0.486148	-792.5	0.122733	-2185.08	0.00653106	-7479.57	0.0255512	-170.03
SM.a.C40.2	226.086	0.660185	26.0379	0.803587	34.8791	0.121741	2725.41	0.468338	44.5042	0.065441	140.063	0.766363	244.668	0.569323	-171.982	0.914651	-10.1115	0.646237	219.101	0.923732	-118.058	0.146484	-507.205	0.581654	-12.7167	0.759559	-162.283	0.583929	-519.311	0.0183859	-12.3786	0.309868	1053.58	0.440089	-2.04544	0.906365	-65.2226	0.667138	173.241	0.885015	-512.7	0.613225	-862.715	0.164691	-906.482	0.372551	-5344.52	0.193268	498.578
SM.a.C40.3	205.238	0.0629188	26.9933	0.233896	11.6373	0.0164658	1241.58	0.122591	13.2511	0.0107878	-38.1896	0.704362	0.872039	0.992431	-224.234	0.51466	-4.52002	0.343425	-335.963	0.49572	-30.6093	0.0798894	-194.133	0.331633	-4.3106	0.633101	-14.542	0.821345	-73.934	0.127133	-4.79954	0.062809	202.972	0.48418	0.442593	0.904573	27.5514	0.394643	4.87747	0.985056	16.4788	0.940566	-22.0835	0.871286	116.265	0.593391	847.763	0.344404	87.8114
SM.a.C40.4	48.5931	0.10558	5.43475	0.375612	2.60416	0.0484423	173.358	0.434027	2.47272	0.0840527	-17.6559	0.52427	-11.4364	0.651331	-79.6027	0.39855	-1.63848	0.203634	-133.579	0.320165	-8.70554	0.0681322	-63.0565	0.243179	-1.87028	0.444545	-21.2755	0.221912	-17.2992	0.188543	-0.543874	0.446433	-17.8065	0.825172	0.0572246	0.955222	-3.35134	0.707787	124.107	0.0752127	-27.3916	0.647471	-25.8127	0.482494	4.45907	0.940437	-118.027	0.627263	80.0188
SM.a.C40.5	17.9862	0.0686726	1.58354	0.437065	0.824053	0.058987	80.4003	0.275658	1.08665	0.0206038	1.86274	0.84613	5.86203	0.493004	-1.71854	0.957097	-0.639175	0.145636	-10.7632	0.810637	-3.44078	0.0288779	-10.5875	0.556997	-0.436818	0.590731	-0.906362	0.875306	-9.60456	0.0259039	-0.154909	0.519855	25.4672	0.352389	-0.192606	0.577651	0.0967485	0.974098	11.6593	0.618788	-9.60893	0.627255	-5.66973	0.642381	-15.7026	0.435488	-43.6098	0.588856	8.49895
SM.a.C41.1	-244.764	0.186231	-37.9615	0.316126	-5.28052	0.519733	1812.91	0.174071	11.3731	0.196875	523.719	0.000956532	557.165	0.00010542	1656.14	0.00242922	19.8629	0.0095823	2685.06	0.000544086	3.89361	0.893792	973.83	0.00209037	20.4423	0.166351	73.2573	0.492089	-196.101	0.0137974	-6.60619	0.124901	1787.38	6.7945e-05	-6.49435	0.272087	14.5081	0.787507	-97.5101	0.821247	-142.114	0.697078	-507.091	0.0221592	-1026.6	0.00184841	-2013.01	0.173845	-253.439
SM.a.C41.2	7.42523	0.949234	9.94962	0.671486	1.15605	0.821101	1414.56	0.0893248	9.94799	0.0686738	369.124	0.000200327	388.156	1.3332e-05	1163.15	0.000635422	9.33863	0.0522274	1923.97	5.38998e-05	10.5688	0.560572	649.714	0.000969392	5.20711	0.579337	101.667	0.12168	-99.5608	0.0421795	-4.67162	0.0833407	1334.98	1.45201e-06	-5.67201	0.121016	-1.63672	0.96144	-47.099	0.86087	-181.722	0.425755	-289.497	0.0326788	-445.052	0.0393486	-199.559	0.828267	-62.496
SM.a.C42.1	-807.251	0.0682935	-87.4803	0.333036	2.86247	0.88469	720.023	0.825148	26.7184	0.208072	523.995	0.191699	770.636	0.0353331	1815.67	0.186418	34.6025	0.0621874	2744.98	0.162216	-65.3206	0.352328	1035.74	0.1904	39.9359	0.264807	-7.5605	0.976608	-487.201	0.010267	-14.2025	0.172924	2076.51	0.0745673	-5.60019	0.703723	-81.1495	0.534487	-455.187	0.662007	-727.798	0.408394	-666.003	0.215403	-1498.63	0.0792504	-7825.96	0.0253271	-222.122
SM.a.C42.2	-579.952	0.523009	-85.3027	0.639792	-0.320459	0.993628	-3192.54	0.63375	13.9208	0.748666	-80.2929	0.923356	521.018	0.494911	-324.28	0.909286	14.8674	0.697806	868.556	0.830373	-145.699	0.313215	496.188	0.761048	10.5278	0.886585	-232.729	0.658297	-282.592	0.472587	3.24851	0.880734	1994.51	0.411222	-15.2375	0.617797	-22.2824	0.934238	170.902	0.936013	-2042.81	0.255616	-262.335	0.810486	-1553.2	0.37939	-5089.14	0.481541	338.645
SM.a.C42.3	170.329	0.714504	56.9748	0.545879	26.8352	0.187167	-930.582	0.780849	23.8493	0.279582	-283.712	0.485521	-50.9412	0.891671	-1122.38	0.419501	-16.4841	0.385166	-886.737	0.662666	-118.759	0.097265	-682.87	0.40153	-10.763	0.771179	-210.015	0.430326	-264.901	0.188084	-5.31811	0.619217	-8.03911	0.994647	-0.146155	0.992224	36.8101	0.783344	776.124	0.470008	-931.839	0.304888	-300.494	0.592927	-281.343	0.750069	-2654.87	0.472476	931.683
SM.a.C42.4	156.057	0.188571	17.1155	0.472231	5.5614	0.284294	290.993	0.736365	6.29714	0.261316	-30.2728	0.776978	23.1524	0.812196	-106.942	0.769908	-2.36654	0.638081	-468.726	0.366371	-38.7822	0.0390918	-129.012	0.540926	-0.0713103	0.994043	-39.389	0.561675	-71.0354	0.164783	-2.67145	0.329852	64.6047	0.835053	0.76253	0.846171	43.8487	0.197961	676.201	0.0151243	-187.583	0.435597	21.8874	0.878574	-90.1043	0.695618	-355.865	0.707368	362.952
SM.a.C42.5	78.5517	0.0326948	6.86543	0.367429	2.50121	0.127459	415.321	0.126256	2.67551	0.130872	19.5446	0.565549	15.149	0.626545	22.3563	0.847898	-1.75538	0.275707	-83.675	0.615366	-6.93001	0.244417	-38.3387	0.567334	-3.78889	0.20823	-19.3097	0.370441	-23.2839	0.153299	-0.410263	0.642677	58.9598	0.551582	-0.328011	0.79513	7.47308	0.499342	123.145	0.155687	5.19485	0.944185	-23.3373	0.609056	-94.9738	0.194766	-164.336	0.58546	33.8272
SM.a.C42.6	125.149	0.00548718	18.0136	0.0526116	6.33429	0.00135029	697.914	0.038582	7.69931	0.000263041	11.1566	0.796586	17.851	0.650681	16.508	0.910583	-3.68196	0.0657102	-232.784	0.260998	-19.2931	0.00792683	-69.5617	0.405684	-6.89554	0.0647041	-34.8055	0.193184	-42.9472	0.0318249	-1.17271	0.293002	47.2663	0.706007	-1.63434	0.303347	-2.64716	0.848555	-53.1274	0.624906	-33.5127	0.716193	-59.3893	0.291679	-152.28	0.0976622	-488.648	0.189126	-33.0108
SM.a.C43.1	-37.1942	0.254818	-2.18493	0.742742	0.0497698	0.972392	100.537	0.666076	2.59947	0.0921127	68.7004	0.0137254	77.7625	0.00244489	214.067	0.0266604	2.70738	0.0415922	304.114	0.028565	1.37185	0.785039	122.204	0.0293059	1.80547	0.484436	14.1923	0.447084	-23.328	0.0978076	-1.24801	0.0916545	223.814	0.00521782	-0.88009	0.386755	5.14035	0.577355	-19.1553	0.799388	-40.6059	0.524358	-35.599	0.365898	-111.722	0.0622835	-231.189	0.371588	-29.4442
SM.a.C43.2	-36.0812	0.58067	-2.13036	0.868414	-2.62401	0.360368	835.324	0.0825362	4.37522	0.161409	220.41	7.82868e-05	232.847	4.40648e-06	734.105	0.000149744	6.68391	0.0103065	1025.26	0.000214844	12.3897	0.232741	421.905	0.000150479	9.62558	0.0677004	62.7748	0.0951107	-18.0865	0.516817	-2.37798	0.126155	790.207	5.43932e-07	-3.94528	0.0638918	17.5173	0.368333	-137.817	0.369996	16.3945	0.900396	5.95069	0.938722	-205.036	0.0954685	467.368	0.362125	-68.1403
SM.a.C44.2	-46.0853	0.108005	-4.2084	0.471914	-0.735338	0.564074	-329.786	0.114066	-0.75527	0.583989	7.5415	0.773824	18.6649	0.437836	21.09	0.813796	0.375317	0.758184	28.6152	0.823385	-0.807637	0.859941	21.4697	0.677187	-0.211709	0.927691	14.7671	0.374852	-5.86264	0.641345	0.0130633	0.984648	52.7511	0.490711	0.760208	0.422743	-1.67563	0.843492	1.97958	0.976591	-127.022	0.0232857	0.778332	0.982264	4.83018	0.931494	-165.612	0.472661	23.104
SM.a.C44.5	13.1023	0.386261	3.37414	0.273589	1.00786	0.127561	197.554	0.0681541	1.63095	0.020142	18.2464	0.17184	16.7502	0.171595	41.6732	0.36616	0.189572	0.774237	26.2063	0.69696	-4.00414	0.0918723	-0.421594	0.987539	0.241995	0.842078	-5.56287	0.521067	-13.3551	0.0410174	-0.468348	0.189549	61.2148	0.114947	-0.579391	0.24794	-0.0383371	0.993027	16.4556	0.63802	16.4711	0.577844	-5.73397	0.756874	-37.8349	0.197972	-89.9022	0.456864	25.9192
SM.a.C44.6	33.6836	0.171111	5.22715	0.281597	2.07776	0.0528573	164.631	0.368755	2.26091	0.0545589	-2.6174	0.907118	-3.30433	0.872672	-46.0208	0.549638	-1.54993	0.119497	-151.587	0.166626	-4.68109	0.232349	-55.2629	0.210178	-3.84693	0.0527432	-19.7797	0.167429	-8.71384	0.409163	-0.218976	0.709518	-22.1811	0.736598	-0.00316558	0.996898	-4.15902	0.572614	-20.6294	0.723638	-45.5539	0.356409	-29.9199	0.305472	-19.2594	0.680637	-250.035	0.195631	-1.83846
SM.a.C46.6	3.74148	0.663452	1.63525	0.347366	0.310759	0.411003	9.11681	0.883635	0.172022	0.67317	1.42091	0.85128	4.279	0.540566	10.3759	0.690466	-0.0763904	0.829019	-19.0977	0.609278	-2.03758	0.125149	0.988767	0.94784	-0.253866	0.710527	-2.8176	0.56504	-3.39548	0.373781	-0.0212176	0.914143	8.7202	0.69565	-0.06513	0.815842	-2.69514	0.27159	-18.6589	0.343634	-13.44	0.424786	-1.1814	0.909405	19.46	0.224514	-12.0691	0.859889	5.58309
[truncated: 21 more columns]
